# Supplementary material for: A roadmap to define and select aquatic biological traits at different scales of analysis
Source: Sci Rep. 2023 Dec 22;13:22947. doi: 10.1038/s41598-023-50146-9 (PMC10746726; doi:10.1038/s41598-023-50146-9)
Supplement: Supplementary file 1 — Supplementary Information 1. [file 41598_2023_50146_MOESM1_ESM.xlsx]

## Sheet: README 1st
This dataset is an extension of the Table 2 from the work "A roadmap to define and select aquatic biological traits at different scales of analysis", by Teófilo Morim, Sofia Henriques, Rita Vasconcelos and Marina Dolbeth
Below we introduce the variables collected and their meaning for this standardized_traits dataset
Information collected (variables)	Description
Descriptors	Classification of the trait by a general descriptor as Biological, Ecological or Distribution, as provided by Marine Species Traits Wiki, originally proposed by Costello et al. 2015
Traits classification	Trait group classification, as provided by Marine Species Traits Wiki (e.g., Body size, Life history, Phisiology...)
Trait standardised name	Proposed standardized trait name, i.e., a single name for the actual trait
Definitions	Definition of the trait, considering the definition by Marine Species Traits Wiki when available or adapting for new trait entries
Synonyms	All different terms that translate the same trait information found in the literature review. We further labelled synonyms as “Misleading” if they were ambiguous (e.g., “feeding ecology” for being too general, “feeding type or habit”, which suggests a feeding method rather than a food type), and as “Specificities” in case they represent a very specific aspect from the corresponding Trait standard…
Measurement options	All the measurement options for the trait that could be found in the literaterture review (data in Trait_Sources&Measurements dataset.xlsx)
Measurement options in Marine Species Traits Wiki	The measurement options for the trait considred in the Marine Species Traits Wiki
Source	Source references
How many entries	The number of studies/data entries for each trait
Taxa (min)	The minimum number of taxa described per study
Taxa (max	The maximum number of taxa described per study
Costello, M.J., Claus, S., Dekeyzer, S., Vandepitte, L., Tuama, E.O., Lear, D. & Tyler-Walters, H. (2015) Biological and ecological traits of marine species. PeerJ, 3, e1201.
www.coastalwiki.org/traits/

## Sheet: definitions
Descriptors	Traits classification	Trait standardised name	Definitions	Synonyms	Measurement options	Measurement options in Marine Species Traits Wiki	Source	How many entries	taxa (min)	taxa (max
Biological	Body size	Body length	The linear body length of an adult individual or larvae, excluding appendages, expressed using a reference standard for measurement of length, such as millimetres (mm) or metres (m). This classification includes taxon specific body lengths, such as body width, depth, height, carapace length or wingspan diameter which will also be considered as a body length. It also includes a and b coefficients …	Body length; Body size; Known length; Length or length type; Measured length; Potential size; Reference length; Size or Size type; Total length Specificities: Body width; Fork length; Larval length; Length at birth; Measured height; Pre-flexion/ Post-flexion - Reference length; Prosome length; Size at birth; Size at first feeding; Standard length	Minimum, average or maximum; Total, fork or standard; prosome; width, height, diameter (inner or outer)	Quantitative (mm)	Adapted from Marine Species Traits editorial board (2022) to include body length and taxon specific body length: www.marinespecies.org/introduced/wiki/Traits:Biological_Descriptors	82	1	11583
Biological	Body size	Body mass	The amount of living tissue of an individual generally expressed as mass unit (e.g., grams, kilograms of wet mass, dry mass or ash free dry mass) or energy unit (e.g., Joule, Kilojoule). Some authors refer to it as individual weight (w), but it is usually expressed with mass units (Dolbeth 2021). It includes coefficients of the length-mass (M = a × L^b) relationship. New trait definition (no corr…	Mass; Micro gram carbon; Weight	Minimum, average or maximum; egg, at birth, juvenile or adult	NA	New definition, to include a single trait for the body mass	15	2	2601
Biological	Body size	Colony size	Size measurements for a colony. It includes: - Colony length, measured as diameter or area of a colony, i.e., group of individuals that live physically connected, expressed using a reference standard for measurement of length or area - Colony mass, as the total amount of living tissue from all individuals that compose a colony, i.e., group of individuals that live physically connected, expressed …	Colony diameter or area; Colony mass or weight	Maximum diameter	NA	New definition	11	4	726
Biological	Life history	Age at maturity	Age when maturity is reached, recorded in days, months, years. It may include females or males, and different types of measurements, e.g., average, minimum or maximum.	Age at first reproduction; Average age of mothers in populations; Female age at maturity; Female maturity; Male maturity Misleading: Generation time; Age range	Mean age; As a percentage of lifespan; Age range (minimum and maximum); Mean or median age (at which 50% if population is mature for the first time); Mean, median or modal age	Lacking a standard format, yet current options mentioned were days, months, years	Adapted from Marine Species Traits editorial board (2022) for a broarder definition: http://www.marinespecies.org/introduced/wiki/Traits:Biological_Descriptors	16	3	977
Biological	Life history	Body size at maturity	The body size of an individual at maturity, expressed as linear body length using a reference standard for measurement of length, such as millimetres (mm) or meters (m), or as body mass. It includes size maturity measurements of individuals and colony (coral specific). It also includes Fecundity vs Length relationships' a and b coefficients (F = aL^b). For colony specific measurements, it measure…	Length at maturity; Size at maturity; Female size at maturity Specificities: Fecundity-length relationship	Median or mean length; minimum or maximum; Coefficients	NA	New definition	8	2	1855
Biological	Life history	Diel activity pattern	Time of the day/circadian period when the species is more active. New trait definition (no correspondence with Marine Species Traits editorial board (2022))	Activity period	Diurnal, Nocturnal	NA	New definition	2	12	265
Biological	Life history	Egg incubation time	Time required for eggs to hatch. New trait definition (no correspondence with Marine Species Traits editorial board (2022))	Gestation/incubation; Hatch time; Incubation period	Days, Minutes, hours, days, weeks, months; <=7 days, 7-14 - between 7 and 14 days, > 14 days	NA	New definition	4	13	327
Biological	Life history	Egg or propagule size	Size of macrogamete (egg, ovum, oocyte) or propagule, measured as diamater (µm, mm, cm), volume (mm3) or mass (µg). It includes egg or propagule size at maturity.	Egg axial length; Egg diameter; Egg diameter (outer, maximum); Egg Size (mean); Mature egg diameter; Oocyte size at maturity; Propagule size on release	Egg diameter: min, mean, max, median, outer diameter; Egg axial length; Weight of carbon contained in egg (µg)	Lacking an standard format, yet current options mentioned were µm, mm, cm	Adapted from Marine Species Traits editorial board (2022) for a broarder definition: http://www.marinespecies.org/introduced/wiki/Traits:Biological_Descriptors	20	1	303
Biological	Life history	Egg type and Yolk characteristics	Information on yolk characteristics such as presence, yolk oil globules (number, position, shape and pigmentation of yolk oil globules, i.e., spheres of fatty material within the yolk of some fish eggs) or yolk sac details, i.e., nutritive material of the egg forming a sac–like mass (yolk sac) below the abdominal region of a newly hatched larva, such as shape, consistency and pigmentation of yolk…	Larval yolk sac; Shape and pigmentation of yolk-sac Misleading: Spawning strategy	Egg type: Single egg sac, Paired egg sac, Egg mass, Multiple batch Yolk oil globules: No oil globule, one oil globule, more than one oil globule; Anterior, posterior, central, other; Ventral, central, dorsal, other; Pigmented, unpigmented Yolk sac: Spherical, elongated, ovoid, other; Pigmented, unpigmented; Segmented, unsegmented	NA	New definition	10	66	442
Biological	Life history	Emergence patterns	Emergence is the transitional period of the life cycle between the aquatic stage and adult aerial/terrestrial stage. Its Includes season or period, duration, synchronization and behaviour of the emergence. New trait definition (no correspondence Marine Species Traits editorial board (2022) standard)	Emergence behaviour; Emergence duration; Emergence period; Emergence season; Emergence synchronization; Flight period	Drift, crawl, climb; Mid-May-mid July, late May-early June, …; Short, long, or short period, long period; Winter, spring, summer, autumn; Yes, no, unknow	NA	New definition	12	24	2085
Biological	Life history	Fecundity	Number of eggs or oocytes or offspring reported produced per female per reproductive cycle, or per life cycle in organisms that lay eggs in one or more batches (clutch size) (Marine Species Traits editorial board 2022).	Clutch size; Eggs per area; Fecundity: relative, absolute, scale; Litter/Clutch size; Maximum number of descendants per reproductive cycle; Number of descendants; Number of eggs or offspring or oocytes Specifities: Polyp fecundity; Mesentery fecundity	Minimum, average or maximum; relative fecundity (by total body mass); Median; nr eggs produced per year, per clutch, per lifetime	No information	Adapted from Marine Species Traits editorial board (2022) to combine fecundity and clutch size, www.marinespecies.org/introduced/wiki/Traits:Biological_Descriptors	36	3	1570
Biological	Life history	Fertilisation	Description of the location of fertilisation, i.e., where the egg and sperm meet, whereby in animals/macroalgae a gametes are fertilized or in plants pollination occurs. It may be: external or internal (e.g., in the oviduct); in the mouth; in a brood pouch or similar structure; or elsewhere; in a pelagic or benthic habitat. It includes sperm type (sperm released to water or not). Some synonyms fo…	Fertilization type; Mode of fertilization; Reproduction habitat; Reproduction location; Spawning; Spawning habitat; Spawning strategy Misleading: Mode of larval development; Reproductive guild Specificities: Sperm type	Aquasperm, introsperm; Broadcaster, Sac-spawner; External (broadcast spawner), external (pseudocopulation), Internal; External, in brood pouch or similar structure, Internal (oviduct), In mouth; Fertilisation in the water column, fertilisation on female gametophyte; Free spawner, Egg carrier; Open water/substratum egg scatterers, nesters; Other; Pelagic, benthic	External: Broadcast; Internal: Pollination (plants), Spermcast	Adpated from Marine Species Traits editorial board (2022) and Froese & Pauly (2022), to include main reproduction habitat: http://www.marinespecies.org/introduced/wiki/Traits:Biological_Descriptors; Froese & Pauly (2022): http://www.fishbase.us/manual/english/fishbasethe_REPRODUCTION_Table.htm	13	86	11524
Biological	Life history	Fertilised Egg/Larval settlement location	Description of the preferred substratum settlement for fertilized eggs, egg mass or clutch, or larvae (where fertilized eggs are placed or held). Fertilised egg and larval settlement location were combined, as information from both is frequently combined in the literature. Some synonyms found may be confusing with the ones on larval and juvenile development (repeated) or for being too general; pl…	Habitat type of settlement/early development; Oviposition site; Reproduction habitat; Substrate type of settlement Misleading: Egg/egg mass; Oviposition behavior; Parental care; Reproduction; Reproduction type; Reproductive guild Specificities: Eggs cemented	Bud production, Isolated eggs, Eggs in vegetation, Cemented terrestrial eggs, Cemented aquatic eggs, Ovoviviparity, Nurture; Free isolated eggs, Attached isolated eggs, Clutches (cemented or attached), Free clutches, Endophytic clutches, …; Lithophilic, Phytophilic, Rheolithophilic; Nonlithophil, Simple lithophile, Nonsimple lithophile; Algal mats, Bank soil, Bottom sediments, Floating debris, Fr…	Adult burrow; Brood chamber; Cemented or attached: Adult body, Sediment surface, Rock (hard substrata), Vegetation; Egg sac; Free or water column; Sediment surface	Adapted from Marine Species Traits editorial board (2022): http://www.marinespecies.org/introduced/wiki/Traits:Biological_Descriptors	13	7	2085
Biological	Life history	Generation time	"The mean period of time between reproduction by parent generation and the reproduction of the first filial generation; recorded in years" (Marine Species Traits editorial board 2022).	Interbirth interval	Days; 1 to 3 months, 3 to 12 months, 1 to 3 years, …; <1 year, 1 year, 1-2 years, 3-5 years, 6-10 years, 11-20 years	No information	Marine Species Traits editorial board (2022) http://www.marinespecies.org/introduced/wiki/Traits:Biological_Descriptors	3	105	373
Biological	Life history	Larval and juvenile development	"Description of how the larvae or juveniles develop into adults" (Marine Species Traits editorial board 2022), including if they have brooding behaviour or if they have parental care. Some synonyms found may be confusing with ones on fertilized egg/larval settlement location (repeated) or for being too general; please see the misleading ones. Also, the reproductive type combines information of th…	Development type; Developmental mechanism; Larval and juvenile development; Larval development; Larval mode of development; Location of parental care; Parental care; Parental care/Brood protection Misleading: Larval area reproduction; Reproduction mode; Reproductive guild; Place of development	Brooding behavior: binary, present or not; Development: Direct development: oviparous (with parental care or not), ovoviviparous, viviparous (with parental care or not), Lecithotrophic, Planktotrophic, ...; Parental care: nonguarders, guarders, bearers; Pattern of parental care: open substratum egg scatterers; brood hiders; clutch tenders; nesters; external brooders; internal live bearers (see Fr…	Development: Direct development: Oviparous (No care, Parental Care), Ovoviviparous, Viviparous (No care, Parental Care); Lecithotrophic; Planktotrophic Brooding behaviour: Brooding Non-brooding	Adapted from Marine Species Traits editorial board (2022) and Froese & Pauly (2022) for a broader definition, to include brooding behaviour and parental care: http://www.marinespecies.org/introduced/wiki/Traits:Biological_Descriptors; Froese & Pauly (2022): http://www.fishbase.us/manual/english/fishbasethe_REPRODUCTION_Table.htm	18	100	10646
Biological	Life history	Larval settlement period and stage duration	Period of time (e.g., season, duration) over which larval settlement occurs, and the duration of this larval stage, i.e., presence of larvae, recorded in time units (e.g., days, months, Marine Species Traits editorial board (2022)), considering different larval stages possibilities (e.g., naupliar, copepodite), at optimal at feeding optimal conditions. It combines both larval settlement period an…	Development duration; Larvae occurrence (time, when); Larval settlement period; Larval stage duration; Larval development cycle; Length of larval development; Presence of larvae (time, when); Time larvae spend in plankton Misleading: Development pattern	Binary relative to a month; Days, years; Days/Months in each larval stage (nymph, pupa…); Larvae development cycle: winter, spring, summer, autumn, all year; Minimum, Maximum, Mode (modal class)	No information	Adapted from Marine Species Traits editorial board (2022) to combine larval settlement and stage duration: www.marinespecies.org/introduced/wiki/Traits:Biological_Descriptors	13	2	2869
Biological	Life history	Life history - miscellaneous	It includes other life history traits not fitting previous classifications: Active season: period of the year during which organisms are active; Development speed: Speed of the organisms' development Larvae metamorphosis type: any anatomical remodelling between opposing life-history periods; Life history strategy/ r–K-strategy: investment in growth, reproduction, and survivorship differentiating …	Mortality rate: initial mortality rate, mortality rate doubling time	Active season: March to May, June to August… Development speed: fast/fast seasonal, slow/slow seasonal, non/non-seasonal; Reproduction triggers: lunar cycle, pheromones / hormones, photoperiod, temperature, salinity; Larvae metamorphosis type: catastrophic, non-catastrophic; Life history strategy: competitive, weedy, stress-tolerant, generalist; Mortality rate: years Oogenesis pattern: intraovari…	NA	New definitions, combining different and single life history traits not fitting previous classifications on life history	17	6	11948
Biological	Life history	Life span	Life span/longevity or the amount of time a species can live, recorded in time units (e.g., days, months, years).	Adult life duration; Adult life span; Life cycle duration; Life duration; Longevity; Maximum age; Maximum longevity	Mean (average); Maximum; Years, Months, Weeks, Days, Hours	Days, months, years	Adapted from Marine Species Traits editorial board (2022): http://www.marinespecies.org/introduced/wiki/Traits:Biological_Descriptors	18	10	1543
Biological	Life history	Reproductive frequency	Number of times the species reproduces in their lifecycle.	Batch Spawner; Number of Litters/Clutches per year; Maximum number of reproductive cycles; Number of reproductive cycles per individual; Potential number of cycles per year; Reproduction strategy; Reproductive life cycles per year; Reproductive type; Spawning frequency; Voltinism	Merovoltine; Semivoltine; Univoltine; Biovoltine; Trivoltine; Multivoltine; flexible Iteroparous; semelparous; Biannual episodic, Biannual protracted, Annual episodic, Annual protracted Multiple events / year, continuous or semi-continuous, annually / seasonally, …; All over the year, one long period a year, one short period a year, several long periods a year, several short periods a year, no ob…	Bivoltine; Iteroparous (polytely): Annual episodic, Annual protracted, Biannual, Biannual episodic, Biannual protracted; Multivoltine; Semelparous (monotely); Semivoltine; Univoltine	New definition	16	1	11948
Biological	Life history	Reproductive season	"Description of the season(s) or months of the year during which reproduction occurs" (Marine Species Traits editorial board 2022). It includes the oviposition period, i.e., when eggs are layed.	Spawning season; Spawning period; Spawn time; Season length; Oviposition period	Specific month (e.g., May, June) or season (e.g., summer); % of mature females in the month	Month (e.g., Jan., Feb., ...Dec.) or the season (Spring, Summer, Autumn, Winter)	Adapted from Marine Species Traits editorial board (2022) to include oviposition period: http://www.marinespecies.org/introduced/wiki/Traits:Biological_Descriptors	21	12	1619
Biological	Life history	Reproductive type	Traits that describe how an organism reproduces or the mechanism by which reproduction is achieved. It includes the mating type as the descrition of the mating behaviour.	Mode of reproduction; Reproductive system; Reproductive technique; Mating system Misleading: Reproduction Specificities: Asexual reproduction; Sexual system; Hermaphroditism; Gonochorism; Epitoky	Reproduction type Assexual: parthenogenesis, direct development of spores, fragmentation, budding, fission, …; Brooding, external, internal, protandry, protogyny, dioecism, …; Epitoky: yes or no; Gonochore, hermaphrodite; Sexual: Gonochorism (same as dioeceus) or gonochore or gonochoristic; Male and Female; Hermaphroditism (same as monoecius), Permanent hermaphrodite, sequential hermaphrodite, si…	Alternation of generations Asexual reproduction: 1) Apomictic parthenogenesis, 2) Vegetative reproduction: Budding, Fission; Sexual reproduction: 1) Gonochorisitc (dioecious): Arrhenotoky, Pseudo-arrhenotoky, 2) Hermaphrodite (monoecious): 2.1) Automictic parthenogenesis, 2.2) Permanent (synchronous) hermaphrodite: Non-selfing, Self-fertilizing; 3) Sequential hermaphrodite: Protandrous, Protogyno…	Adapted from Marine Species Traits editorial board (2022) to include mating type: http://www.marinespecies.org/introduced/wiki/Traits:Biological_Descriptors	13	86	11802
Biological	Life stages	Life stage	Description of the larval and juvenile stages in the life cycle of an organism.	Aquatic stages; Number aquatic life stages	Adults, larvae, nymphs, pupae, eggs	Adult; Instar; Juvenile; Larva: Actinula, Amphiblastula, Megalopa, Zoea, ...	Marine Species Traits editorial board (2022) http://www.marinespecies.org/introduced/wiki/Traits:Biological_Descriptors	5	169	494
Biological	Physiology	Elemental composition	The amount of C, N, P or their ratios, lipids, or proteins content/storage per body size unit. New trait definition (no correspondence with Marine Species Traits editorial board (2022))	Specificities: Carbon content, C corporal content, Body C; Nitrogen content, N corporal content; Phosphorus content, P corporal content, Body P; C:N ratio, Body CN, Body N; N:P ratio, N:P molar ratio in corporal content, Body NP; Lipid content, Lipid in corporal content; Storage organ of fats; Fats storage; Protein content, Protein biomass; Biomass of protein per unit of skeletal surface area;Lip…	Proportion; Mean, Maximum, Minimum	NA	New definition	32	8	662
Biological	Physiology	Excretion rate/ratio	General individual excretion/evacuation rates, or of speficific elements, such as ammonia. New trait definition (no correspondence with Marine Species Traits editorial board (2022))	Individual excretion rate; Mass-specific excretion rate; Evacuation rate Specificities: Ammonia excretion rate; Excreted N:P; N or P excretion rate; N:P molar ratio in excretion; Phosphate excretion rate	Mean, maximum, minimum; Nmol; /h; µg (N,..)/ind/h; µg (e.g., N, N-NH4+...) + mg (e.g., DM)-1 h-1	NA	New definition	23	1	471
Biological	Physiology	Life history rates	Quantification of the rates from different processes that describe life history history rates of an organism, such as growth (including growth parameters), DNA-RNA ratio (as proxy of growth), development and calcification. NEW TRAIT, partially adapting the Ecophysiology trait, and placed in Biological - Physiology instead of Ecology from Marine Species Traits editorial board (2022)	Specificities: Calcification rate; Development rate; RNA:DNA ratio (as proxy of growth); Growth; Growth rate; growth parameters (Loo, r, K, t0); Specific growth; Ration (% BWD) - Percent body weight per day	Maximum, Mean, Minimum; Per individual, per dry mass, per year, per days, per hour; µl/mgDM, mg C/h/mg C; µl /h, mg C/h, kg/year, ml/h, cm/y, cm/month, mm/day, mm/yr, …; cm; %, %/y; Years; Specific numbers: <7 mm/year, 0.04-1.11 mm/day, 0.065-0.097 mm/day, 0.07 mm/day…	Growth Rate: µm, mm, cm per day/month/year	New definition, partially adapting ecophysiology traits (Marine Species Traits editorial board 2022), to include rates alone and more options on the life history ones, www.marinespecies.org/introduced/wiki/Traits:Ecophysiology	21	1	2499
Biological	Physiology	Metabolic rates	Quantification of the metabolic rates of an individual, such as respiration, specific somatic maintenance (i.e., amount of energy that an organism needs to maintain itself), food consumption (incl. food conversion efficiency), clearance, and oxygen consumption. Includes the effect of activity on metabolic rate. New trait definition (no correspondence with Marine Species Traits editorial board (20…	Specificities: Clearance rate; Food consumption rate; Oxygen consumption; Respiration rate (mass-specific, dark); Specific respiration; Effect of activity on metabolic rate	food consumption per unit biomass per year mg/kg/h µl O2/mgDM/h µl O2/h µl O2/h/mg C µl O2/h/mg dry mass (DM); µl O2/h/mg wet mass μmol O2/cm2/h Routine, standard, active	NA	New definition	21	1	409
Biological	Physiology	Metabolism - miscellaneous	Presence of myelination: Presence or not of a myelinated nervous system. New trait definition (no correspondence with Marine Species Traits editorial board (2022))	Myelination	Presence of myelination: Binary: 1 or 0	NA	New definition	1	48	48
Biological	Physiology	Respiration mode	Mechanism through wich oxygen is acquired. New trait definition (no correspondence with Marine Species Traits editorial board (2022))	Respiratory method Specificities: Haemoglobin	Atmospheric breathers, Cutaneous, Hemoglobin, Plant breathers, Permanent air store (Spiracular gills), Temporary air store, Tracheal gills, Other (specify in comments)… Hemoglobin: presence, absence; 3, 6 or 12 tracheas; Gills, Plastron, tegument, ...	NA	New definition	11	34	2159
Distribution	Depth	Depth range	"Maximum to minimum recorded depth (expressed as metres below chart datum, or as categories)" (Marine Species Traits editorial board 2022). May include the minimum, mean, maximum and optimal depth alone, and depth preferences.	Depth range; Depth preferences; Optimal depth	0-10m, 10-, …m; 0-50 m, 50-200 m, >200 m, eurybathic; Depth range: Eurybathic, stenobathic; m; Profundal habitat, Indifferent and/or medium depth, Shallow habitat littoral/sublittoral; Shallow, Shelf, Shelf-slope, slope-basin; Small range, medium range, large range; Upper, Lower	m	Adapted from Marine Species Traits editorial board (2022) to combine depth range, depth preferences and optimal depth, www.marinespecies.org/traits/wiki/Traits:Distribution_Descriptors	21	19	1393
Distribution	Elevation	Elevation	"A measure of height above chart datum, recorded in metres" (Marine Species Traits editorial board 2022) or as categories.	Altitude; Altitude preference	<1000 (lowlands), >1000 – 2000 (piedmont), >2000 (Alpine), …; <200 m, 200-800 m, >800 m; Lacustrine, lowland, upland, montane; m, meters above sea level; Minimum, maximum; Nival, alpine, lowlands, piedmonts, upland, montagne, …	m	Adapted from Marine Species Traits editorial board (2022) for a broader definition	9	79	1929
Distribution	Environment	Environment	"Broad descriptors of the major aquatic ecosystems" (Marine Species Traits editorial board 2022).	Ecosystem type Misleading: Habitat; Salinity preference/preferendum; Salinity tolerance	Freshwater (Freshwater-lentic, Freshwater-lotic); Brackish; Marine	Freshwater; Brackish; Marine; Terrestrial	Marine Species Traits editorial board (2022): www.marinespecies.org/traits/wiki/Traits:Distribution_Descriptors	7	83	482
Distribution	Geography	Biogeographical distribution	Geographic distribution of the species. It includes endemism, i.e., species with limited distribution, often characterised by a restricted ecological niche and limited dispersal capacity. NEW TRAIT (no correspondence with Marine Species Traits editorial board (2022))	Basin region/Catchment region/Ocean Basin; Biogeographical zone; Bioregion; Climate region; Distribution (global, temperate, …); Ecoregional distribution; Geographical zone or region; Locality; Range size; Zoogeography Specificities: Ecoregion-endemism; Micro-endemism; Northern/Southern/Western-most range edge	1, 2, 3; Adriatic Sea, Aegean Sea, Anglian Coast, Black Sea, Mediterranean…; Africa-India, Andaman-Nicobar Islands, Australian, Fiji-Caroline Islands, Hawaii-Line Islands,…; Arctic-boreal to temperate, Boreal to temperate, Boreal to warm temperate, ...; Artic, Boreal, Artic-Boreal, Cosmopolite, North Pacific distribution…; Atlantic, Indian Ocean, Antarctic, Persian Gulf…; Binary: yes or no; 0 or …	NA	New definition	20	86	3339
Distribution	Habitat	Environmental position	"Position relative to substratum or fluid medium (air/water)" (Marine Species Traits editorial board 2022). This trait is somewhat misleading with "Vertical biological zone (or zonation).	Habitat/Lifestyle; Habitat affinity Misleading: Functional group; Water column position; Vertical habitat position	Benthos > macrobenthos; benthos > meiobenthos; benthos > microbenthos, benthos > endobenthos, ...; Epibenthic, Endobenthic, Endolithic, Lithotomous, Epizoic, Epiphytic; Epifauna/Epifaunal, Infauna, Intersticial, ...; Infauna, epibenthic, hyper-benthic, Demersal; Planktonic, Substrate; Surface, pelagic, benthic, benthopelagic, hyporheic, macrophytes, …	Demersal; Endozoic; Epibenthic; Epifaunal; Infaunal; Interstitial; Nektonic; Planktonic; Neustonic	Marine Species Traits editorial board (2022): www.marinespecies.org/traits/wiki/Traits:Distribution_Descriptors	15	25	28741
Distribution	Habitat	Physiography	"Coastal geomorphology and physical features" (Marine Species Traits editorial board 2022). It includes features from all aquatic ecosystems, from marine, brackish to freshwater.	Distribution (e.g., Brackishwater, Freshwater); Ecosystem type; General/gross Habitat; General/gross Habitat; Habitat preference or association; Hydrological preference; Physiographic feature or type; Transversal distribution; Water zone; Waterbody type Specificities: Stream size association or preference; Transversal distribution along stream; Channel	Creeks, Brooks, River channel, Ponds, Pools, Marshes, Groundwater, Hygropetric, Artificial Water, Large river, small river, banks and connected side-arms, disconnected side-arms, peat bogs, temporary waters, groundwaters, Lotic, Lenthic, …; Marine, River, Stream, Lake, Cave; Medium to large river, Stream to small river, Spring or subterranean water, Creek, …; Open coast, Fjords, Estuaries, Lagoon…	Enclosed coast or embayment; Estuary; Isolated saline water (lagoon); Offshore seabed; Open coast; Ria or voe; Sea loch (Scotland), sea lough (Ireland); Strait or sound	Adapted from Marine Species Traits editorial board (2022): http://www.marinespecies.org/traits/wiki/Traits:Distribution_Descriptors	16	5	31369
Distribution	Habitat	River longitudinal profile	Longitudinal distribution of a species along from the source to the lower part of large rivers and estuaries. NEW TRAIT (no correspondence with Marine Species Traits editorial board (2022))	Hydrological preference; Lateral habitat position water column; Stream/River longitudinal distribution; Stream/River zonation preference Specificities: Potamal preference; Rhithral preference	Crenon/Eucrenal, Epirhithron/al, Metarhithron/al, Hyporhithron/al, Epipotamon/al, Metapotamon/al, Estuary, Outside river system, Kryon (glacial fead habitats), littoral, …; Eupotamon, parapotamon, plesiopotamon (incl. lakes), palaeopotamon; Lotic_margin, Lateral_lentic_shore, Riffle, Riparian, …; Ranks: 1, 2,3, 4, 5.	NA	New definition	7	110	3096
Distribution	Habitat	Salinity (regime)	"The range of salinities in which the organism is recorded" (Marine Species Traits editorial board 2022).	Salinity; Salinity range; Salinity tolerance; Survival salinity	Binary: True or False; Euryhaline, Stenohaline; Full, Variable, Reduced, Low, …; Maximum, minimum, mode (ppt); Small range, medium range, large range (1, 2, 3)	Brackish; Mesohaline; Oligohaline; Polyhaline; Freshwater; Hyper-saline; Marine; Alpha-haline	Marine Species Traits editorial board (2022): www.marinespecies.org/traits/wiki/Traits:Distribution_Descriptors	9	2	798
Distribution	Habitat	Substratum	"Description of the substratum on or in which an organism is found or recorded" (Marine Species Traits editorial board 2022). It includes the descriptors of unusual or unique types of substratum or habitat, specificifies of hard and soft sediments, and exposure or degree of dependence to the habitat itself.	Habitat type; Microhabitat/substrate preference; Microhabitat/substrate preference; Seabed type; Substrate association, type, affinity or preferendum; Substratum affinity; Zonation (e.g., Hydrothermal vents) Specificities: Special habitats (e.g., beds, coral reefs…); Substrate - Soft Bottom or hard bottom; Exposure (to habitat)	Algae, Biogenic reef, crevices/ fissures, caves, maerl/coralligenous habitats, rookpools, seagrass, marshes, bedrock, …; Different sediment grain sizes (<0.063mm, 0.063-2mm, …; Exposure (to habitat): free, cryptic-permanently, cryptic-temporarily; Hydrothermal Vents: High, Medium and Low; SoftBottom, Sand, Coarse; HardBottom, Rocky, Rubble; Macrophyte, BedsBivalve, BedsRock; CoralReefs, ReefExclu…	Features or other substratum: Biogenic reef, Burrow dweller, Cave, Crevices and fissures, Macroalgae, Seagrass, Under boulders; Hard: Artificial, Bed rock, Small boulders, Cobbles; Pebbles; Soft (sediment): Clay, Coarse sediments, gravel, mud, sand	Adapted from Marine Species Traits editorial board (2022) for a broader definition	22	86	11797
Distribution	Habitat	Tidal streams and water flow	"The horizontal movement of water associated with the meteorological, oceanographical and topographical factors. High water flow rates result in areas where water is forced through or over restrictions for example narrows or around protruding offshore rocks. Tidal streams are associated with the rise and fall of the tide where as currents are defined as residual flow after the tidal element is re…	Current optima range or rank; Current preference; Current velocity preference; Fluvial preference; Habitat Rheo; Rheophily or Rheo índex; Water flow rate	Current Optima Ranks: 1- 7; Currents: quit, slow, moderate, fast, turbulent; Currents: very strong (>6 kn), Strong (3-6 kn), Weak (<1 kn), …; Depositional, depositional and erosional, erosional; Eurytopic, Limnophilic, Rheophilic; Fast (> 50 cm.s-1), Moderate, Slow, General, Null, …; Limnobiont, limnophil, limno to rheophile, rheo to limnophil, rheophile, rheobiont; Lotic, Lenthic, Slow current, …	Moderately strong; Strong; Very strong; Very weak; Weak	Marine Species Traits editorial board (2022): www.marinespecies.org/traits/wiki/Traits:Distribution_Descriptors	14	94	2628
Distribution	Habitat	Tolerance	The original description is based on AMBI tolerance levels. Here, we also include tolerance to organic enrichment in general or other related impacts, such as tolerance to turbidity, and sensitive species in general as those "that have a narrow range of environmental needs and that are known to react intolerantly against environmental perturbation" (Schmidt-Kloiber A & Hering D 2015).	Ambi Index or AMBI ecological group; Sensitive species; Tolerance (e.g., to organic enrichment, to pollutants, to silt); Tolerance level; Trophic status preference or preferendum; Turbidy/Water clarity tolerance	AMBI: very sensitive to disturbance (I) - Type I, indifferent to disturbance (II) - Type II, …; Clear waters, eutrophic waters, mesotrophic waters, moderately turbid waters, oligotrophic waters, waters with variable turbidity, …; Clear waters, Silted/murky water, Turbid waters, Hypertrophic; O.M. or silt tolerance: low, intermediate, high; Oligotrophic/ Polyhumic, Mesotrophic, Eutrophic, Hypertro…	Type I; Type II; Type III; Type IV; Type V	Adapted from Marine Species Traits editorial board (2022), to include other tolerance levels than only AMBI ones (Schmidt-Kloiber A & Hering D 2015)	12	67	6552
Distribution	Habitat	Wave exposure	"Traits that describe the range of exposure to wave action in which the organism is recorded" (Marine Species Traits editorial board 2022).	Degree of wave action (definitions); Wave exposure preference	Exposed, Semi-exposed, Protected, Sheltered, Broad exposure, …	Wave expose: Exposed; Extremely exposed; ...; Wave sheltered: sheltered; Extremely sheltered; ...	Marine Species Traits editorial board (2022): www.marinespecies.org/traits/wiki/Traits:Distribution_Descriptors	3	207	5062
Distribution	Vertical biological zone (or zonation)	Vertical biological zone (or zonation)	"A description of the vertical biological zone or zonation in which an organism resides. The zone is determined by depth, physical, chemical and biological factors" (Marine Species Traits editorial board 2022). It includes province as the descriptor of the major "regions" in the Ocean (e.g., neritic or oceanic, Marine Species Traits editorial board (2022)) since information is frequently combined…	Depth zonation; Distribution – Marine (e.g., neritic, oceanic); Pelagic layer; Zonation	Epipelagic (0-200 m), Epimesopelagic (0-1000 m), Epibathypelagic (0-4000 m), Mesopelagic (200-1000 m), Mesobathypelagic(200-4000 m), Oceanic, …; Intertidal, Littoral zone, Subtidal, lower Infralittoral zone, Circalittoral, Neritic, SuppraLittoral Zone, Eulittoral …; Pelagic, Pelagic-Neritic, Benthopelagic, Benthic, Demersal, Reef-associated	Anchialine caves; benthic; littoral; sublittoral; supralittoral; Ice-associated; Sea ice; under ice; pelagic, Benthopelagic; Epipelagic; …; Neritic; Oceanic	Adapted from Marine Species Traits editorial board (2022): www.marinespecies.org/traits/wiki/Traits:Distribution_Descriptors	7	18	11797
Ecological	Body form	Body shape	"Overall shape of the individual or colony (modular forms)" (Marine Species Traits editorial board 2022).	Body form; Body shape (lateral, case retreat); Cross section; Growth form (typical, Veron, Wallace); Growth outline type; Shape factor Specificities: Colony shape factor; Number of septa per corallite; Striking shape; Tissue thickness	Flat, long, deep, atractoid, rounded; Fusiform, Flattened vertically, Flattened horizontally, Spherical body, Anguilliform; Calcified articulated, calcified non-articulated, non-calcified; Streamline, flat, Cylindrical, spherical; Globulose, vermiform, elongate, dorso-ventral compressed, laterally compressed, upright Bluff (blocky), Round (humped), Tubular…; (…) Shape factor: as ratio - e.g. <=4.…	Anchor-shaped; Articulate; Chains; Cone (Conical); Encrusting; Crustose hard; Mat; Erect; Shrub; Faunal beds; Flattened Ellipsoid; Pisciform; Tadpole; Vermiform; ...	Marine Species Traits editorial board (2022): http://www.marinespecies.org/traits/wiki/Traits:Ecological_Descriptors	27	3	17556
Ecological	Body form	Body structures	Body structures were combined into a trait to include: - Supporting Structures and Enclosures, such as "hard framework, internal or external, which supports and protects softer parts of animal or unicellular organism, and to which muscles usually attach in animals, includes skeletons" (Marine Species Traits editorial board 2022); - Tubes and respective construction material, which might be used f…	Morphological adaptations; Skeleton; Striking feature; Supporting structures and enclosures; Vertebrae Specificities: Adipose fin; Armor, Spinal armature; Attributes of fins; Calcification; Dorsal head profile; Finlets; Fins number; Gas bladder; Lateral lines; Number of myomeres; Position fins; Scales (type, in or below lateral line, in lateral series, around caudal peduncle, ...); Shape of gut; …	0, 1, 2, 3...; Absent, present; Calcification: calcified articulated, calcified non-articulated, non-calcified,..; Density: g/cm3; Gas bladder: invisible, visible, pigmented, absent…; Head profile: more or less straight, clearly concave, clearly convex; Morphological adaptation: suckers, friction, hooks, silk, ballast, hairy; None, poor, good; Number (e.g., preanal myomeres/myomeres, scales, scal…	Supporting Structures and Enclosures alone: Endoskeleton: Non-solid; cement; Solid; ... Exoskeleto: Non-solid; cement; Solid; ... External Tube: Non-solid; cement; Solid; ... Hydrostatic skeleton	Adapted from Marine Species Traits editorial board (2022), for broader definition: http://www.marinespecies.org/traits/wiki/Traits:Ecological_Descriptors	80	2	20518
Ecological	Body form	Flexibility	"An indication of how far an organism can bend/flex without breaking or suffering damage - High (>45°) / Low (10 – 45°) / None (<10)" (Marine Species Traits editorial board 2022).	Body flexibility	High (>45 degrees), Low (10-45 degrees), None (< 10 degrees)	High (>45°); Low (10 – 45°); None (<10°)	Marine Species Traits editorial board (2022): http://www.marinespecies.org/traits/wiki/Traits:Ecological_Descriptors	2	368	494
Ecological	Body form	Fragility	"A qualitative estimate of the susceptibility of a species to physical damage" (Marine Species Traits editorial board 2022).	NA	Fragile, Intermediate, Robust	Fragile; Intermediary; Robust	Marine Species Traits editorial board (2022): http://www.marinespecies.org/traits/wiki/Traits:Ecological_Descriptors	2	337	370
Ecological	Body form	Reproduction-related body form	Different phenotypic characteristics during breeding season (e.g., pigmentation, morphology), sexual dimorphism (i.e., different appearance for male and females) or metamorphosis, existence of specialized sexual organs, or conspicuous change in the organism's body structure prior to reproduction. New trait definition (no Marine Species Traits editorial board (2022) standard)	Different appearance during breeding; Different colors during breeding; Different morphology during breeding; Sexual metamorphosis; Specialized organs	Different morphology during breeding season only, males alike females, always different morphology between mature adults, different morphology in juveniles and adults; Protruding genital papilla (m), no special organs, claspers (m), different shape of head (f,m), genital papilla with tassels (m), gonopodium (m); Binary: Yes, No	NA	New definition	4	75	1723
Ecological	Body pigmentation	Colour	Adult body colour or larvae pigmentation, considering early and late pigmentation. New trait definition (no correspondence with Marine Species Traits editorial board (2022))	Pigmentation; Melanophores Specificities: Rows	Uniform colour; Heterogeneous colour; Without melanophores, with row of melanophores, covered with melanophores; Unpigmented, pigmented; Pigmentation on the different parts of the body: ventral row, dorsal+ lateral row…; Pigmentation early, late Melanophores on head, tail... Rows on tail…	NA	New definition	17	338	910
Ecological	Ecological Interaction	Habitat modification	"A general term to describe how the organism lives in or interacts with its habitat" (adapted from MarLIN 2006 & Bolam (2013) in Marine Species Traits editorial board (2022)). It includes habitat specialists, as the dependence “on a certain microhabitat during essential parts of its larval stages or during pupation“ (Schmidt-Kloiber A & Hering D 2015).	Bioturbation; Ecosystem engineering; Foundation Species; Habitat Complexity; Sediment particle reworking Misleading: Habit Specificities: Habitat specialist	Binary: yes or no; 1 or 0; Mat forming, Bed forming, burrow forming, …; Diffusive mixing, Surface deposition, conveyor belt transport, …; Biodiffusor, upward conveyor, downward conveyor, regenerator, …; Habitat specialist: argyllal, brooks: stones and boulders with Nostoc, chara beds	Bio-genic: bed forming; Burrow builder, free living; Sediment reworking: Biodiffusor; Downward conveyor; ...	Adapted from Marine Species Traits editorial board (2022) for broader meaning: http://www.marinespecies.org/traits/wiki/Traits:Ecological_Descriptors	10	177	1080
Ecological	Ecophysiology	Environmental parameters	Optimal, preferable, tolerated, or lethal values or ranges for environmental parameters, such as temperature, oxygen, pH, chlorinity. Measurements may assume a value, such as maximum, minimum or modal, or a range or rank; and can be categorical or absolute. It includes Metabolic type as a proxy for potential tolerance to temperarature changes.	Climate change affected species, climate change vulnerability score; Acclimation offset; Metabolic type; Oxygen: saturation preferences; tolerance; lethal; Hydroaerophily; pH: preference/preferendum; tolerance; acid class Temperature: thermal tolerance; survival temperature; optimal; preference; lethal; rank; indicator; reproduction; emergence; critical limit; extreme episodic; thermophily	Metabolic type: ectotherm vertebrate, endotherm vertebrate; pH: acid, neutral, alkaline; 1 to 14, ranges; Oxygen: mg/L; maximum, minimum; high, normal,…; anaerobic, aerobic; stable, unstable; Temperature: degrees Celsius ºC; eurythermal, stenothermal; Psychrophilic, Thermophilic, Eurythermic, Hemistenotherm; max, min, mod; lower/upper; rank; ranges...	Min/Max Value	Adapted from Marine Species Traits editorial board (2022), to separate optimum/preferential/tolerated values from rates and allow a broader definition of tolerance to environmental parameters	68	1	2619
Ecological	Ecophysiology	Resistance form	Physiological mechanism of an organism in response to regular periods of adverse environmental conditions. It includes resistance forms (e.g., resting eggs), dessication survival, and dormancy/diapause stages; this last was mentioned by Marine Species Traits editorial board (2022) as a life history trait. New trait definition (no correspondence with Marine Species Traits editorial board (2022))	Resilient strategies Specificities: Ability to survive desiccation; Ability to temporarily exit water; Diapause; Hibernation/Hibernation phase/instar; Resistance/resilience to droughts; Resting eggs	Ability to temporarily exit water; Binary: Present or Absence; Yes or No; Diapause or dormancy, housings against desiccation, …; Eggs, gemmule, statoblast, shell, Cocoons, Cells against desiccation, Diapause or quiescence, None, Deeper penetration in substrate during dryness, …; Hibernating nauplii, Hibernating copepodites, Hibernating adults, …; Egg, 1st instar, 2nd instar, …; No drought resilie…	NA	New definition	11	28	2085
Ecological	Feeding	Feeding apparatus	"Description of the apparatus (mechanism) used to collect/capture food" (Marine Species Traits editorial board 2022). Includes mouth position and type.	Feeding structure Specificities: Barbels; Gill rakers; Position of mouth/jaws; Type of mouth	Mouth type: more or less normal, tube-like, upper jaw greatly elongated, lower jaw greatly elongated, clearly protrusible, sucker-like, funnel-like; Mouth/jaws position: terminal, sub-terminal/inferior, superior; Number of barbels; Number of gill rakers (upper/lower limb, total, maximum, minimum); Simple axial pharynx, ventral buccal organ, ventral muscular pharynx, muscular axial pharynx, buccal…	Aristotle's lantern; Arms or appendages: Grasping claws, Papillae or tube feet, Setose (Hairy), ...; Captacula; Cephalic spines; Choanocytes; Eversible pharynx: Buccal organ absent or occluded, Muscular axial proboscis, ...; Gills: Ctenidia, Filter basket, Gill rakers	Marine Species Traits editorial board (2022): http://www.marinespecies.org/traits/wiki/Traits:Ecological_Descriptors	12	1	5588
Ecological	Feeding	Feeding Method/Behaviour	"A description of how the organism gathers food, and from where" (Marine Species Traits editorial board 2022). Parasitism was classified as Mode of Life - Dependency trait, but also here combined with other feeding categories, to denote the way to obtain energy/food. Note: The feeding method and diet/trophic group are often mixed (e.g., grazers and herbivores), and we classify taking the dominant…	Feeding; Feeding behaviour; Feeding habitat; Feeding habits; Feeding location; Feeding mode (primary or secondary); Feeding strategy; Feeding type; Functional feeding groups Specificities: Hunting strategy	Active ambush, Cruise, Filter, Mixed; Benthivorous, water column; Browsing on substrate, filtering plankton, hunting macrofauna (predator), selective plankton feeding, grazing on aquatic plants, …; Parasitic, Detritivorous, Planktivorous, Herbivorous, Omnivorous, Invertivorous, Carnivorous, Piscivorous; Passive, Mixed, Active; Run and kill, Sit and wait, Filter feeders, Grazing and/or Scraping; S…	Deposit Feeder; Browser; Grazer; Non-Feeding; Parasitic; Predator (Hunter); Ambusher; ...	Adapted from Marine Species Traits editorial board (2022): http://www.marinespecies.org/traits/wiki/Traits:Ecological_Descriptors	22	9	7362
Ecological	Feeding	Food Type/Diet	"Description of the source of the organism's nourishment, i.e., what it feeds on" (Marine Species Traits editorial board 2022). It also includes the trophic group and its level, predators/prey identity and stage, or classification as host or prey, and the larval feeding type. Note: The information about feeding method and diet/trophic group is often mixed (e.g., grazers and herbivores) and we cla…	Chemosynthesis-obligate; Diet; diet composition; Dietary preferences; Energy source; Food name, type or size; Main food; Food; Dominant food; Nutritional Source; Trophic ecology; Trophic group; Trophic guild; Trophic level; Trophic mode Misleading: Feeding ecology; Feeding type; Feeding habit; Feeding method Specificities: Number links to predators/preys of different functional groups; Predator s…	Binary: Yes or No; 0 or 1; Benthivory, piscivory, planktivory; Carnivore, Omnivore, Detritivore, Herbivore, …; Detritus, other plants, phytoplankton, zoobenthos, worms, insects, …; Food size: <= 1 mm, 1-10 mm, > 10 mm; Juv./adults, recruits/juv., adults, larvae; Larval feeding type: planktotrophic, maternally derived nutrition; Prey/predators: annelids, crustaceans, fish, birds, mollusks, Echinod…	Autotroph; Chemoautotroph; Photoautotroph; Heterotroph; Carnivore; Detritivore; Herbivore; Omnivore; Saprophage; Symbiont contribution; Mixotroph	Adapted from Marine Species Traits editorial board (2022): http://www.marinespecies.org/traits/wiki/Traits:Ecological_Descriptors	53	3	17743
Ecological	Mode of life	Dependency/Association	"Description of an organism's relationship with other organisms" (Marine Species Traits editorial board 2022), including communities of different kinds consistently found together. Regarding parasitism, this is often classified mixed in feeding mode traits, as they way to obtain energy/food.	Associations; Dependency Misleading: Sociability Specificities: Parasitism; Symbiont (position, subclade, clade); Symbiodinium (density, clade, in propagules); Zooxanthellate	Endosymbiont, Episymbiont, None; Independent (free living), Parasitic, Symbiotic, Commensal (with/on/in), Mutualist with/on/in; Solitary, Parasitism, Symbiosis, Commensalism, Schooling, Shoaling; Outside host, Inside host Specificties: Clade: A, B, C, D, F, G, H, I; Density: units cm−2; Symbiodinium sp. in propagules: Yes or No; Zooxanthellate, azooxanthellate, both	Independent (free living); Parasitic: ectoparasitic, endoparasitic; Symbiotic: Commensal (with/on/in); Inquilinist; Mutualist	Adapted from Marine Species Traits editorial board (2022): http://www.marinespecies.org/traits/wiki/Traits:Ecological_Descriptors	10	35	11797
Ecological	Mode of life	Sociability	"Traits that describe an organism's behavioural interactions with members of the same species" (Marine Species Traits editorial board 2022). Trait categories of sociabilty are often mixed with the ones on dependency, e.g., wether the species is solitary or not.	Coloniality; Gregariousness; Relation inter individuals; Sociability Misleading: Association; Occurrence in large quantities	Never (Solitary), Sometimes Always; Schools, large groups, small groups, solitary; Shoaling behaviour (text); Solitary strategy, Gregarious strategy, Territorial; Solitary, Colonial, Both; Solitary, Gregarious, Colonial	Gregarious: Colonial; Social group: Large, Small; Solitary: Non-territorial, Territorial	Adapted from Marine Species Traits editorial board (2022): http://www.marinespecies.org/traits/wiki/Traits:Ecological_Descriptors	8	1	779
Ecological	Morphometrics	Body parts size	The length of body parts or morphometrics from an adult individual or larvae, expressed using a reference standard for measurement of length, such as millimetres (mm) or metres (m), or as a ratio, that might be used as a proxy for feeding-associated traits (e.g., head length, eye size...) or as a proxy for movement-associated traits (e.g., fins length, aspect ratio of the caudal fin...), or a pro…	Specificities: Anal fin length and height; Aspect ratio of caudal fin; Axial length; Body depth at the level of the pectoral fin Insertion; Brain weight; Caudal fin length; Caudal peduncle minimal depth; Distance between centre of the eye to bottom of the head; Distance between insertion of the pectoral fin to Bottom of the body; Distance from top of the mouth to bottom of the head; Encephalizati…	% of reference length; % of total length; Maximum, minimum, mode, literature; mg; mm, cm; Smallest, largest	NA	New definition	99	1	11574
Ecological	Movement	Dispersion	The distance over which an adult or larvae organism is able to roam, travel or disperse; the greatest potential or recorded distance. Does not acknowledge limitations due to geography, hydrography, or behavioural (territorial) constraints. It includes the mechanisms through which dispersal agents move across locations.	Dispersal capacity; Dispersal distance; Dispersal potential (incl. female dispersal, larvae and adult); Dissemination potential; Distance travelled in aerial habitat; Distance travelled in aquatic habitat; Drift	< 1 m, 1-10 m, 11-100 m; <10, 10 – 100, 100 – 1000, >1000; 1 km or less, 10 km or less, 10 m or less, 100 km or less; Aquatic passive, aquatic active, aerial passive, aerial active; High, low, unknown; Low (10 m), medium (1 km), high (>1km); Low = less than 1 km flight before laying eggs, high = greater than 1 km flight before laying eggs; None, Very limited (<1m), <10m, 10-100m, 100-1000m, 1km-1…	No information	Adapted from Marine Species Traits editorial board (2022) to inlcude both adult and larvae dispersion: www.marinespecies.org/traits/wiki/Traits:Ecological_Descriptors	16	3	494
Ecological	Movement	Migration	"Periodic movement of organisms between alternative habitats e.g., between areas for reproduction and one or more areas of non-reproductive activity, or between areas of foraging and areas used for other activities. Most migrations occur at predictable intervals triggered by stimuli e.g., unfavourable conditions. NB: Movements that do not include an obligatory return journey are classified as dis…	Seasonal migration; Migratory; Type of migration; Diel vertical migration	Diadromous, potamodromous, oceanodromous, anadromous, no migration; Horizontal, Vertical; Long distance, Potamodromous; No - Non-migrant, Weak - DVM occurs within tens of metres, Strong - DVM occurs over several hundreds of metres, Reverse; Non-migratory / Resident, Seasonal (feeding), Seasonal (reproduction), Seasonal (environment), Diel, Active, Insufficient info…; Yes or No	Diel; Non-migratory (resident); Ontogenetic migration; Seasonal (environment); Seasonal (feeding); Seasonal (reproduction)	Marine Species Traits editorial board (2022), described as Migration (migratory): www.marinespecies.org/traits/wiki/Traits:Ecological_Descriptors	9	3	688
Ecological	Movement	Mobility	The mechanisms through which an organism moves.	Locomotion and substrate; Locomotion type; Mobility (Larvae or Adult); Movement (larvae or adult); Movement type; Relative Mobility; Speed Misleading: Substrate relation; Life type Specificities: Attachment; Crawling rate; Flying strength; Habit (primary or secondary); Living habit; Substrate attachment; Swimming (Mode, type); Swimming ability; Swimming speed	Carangiform, thunniform, balistiform, subcarangiform, anguilliform, …; mm s−1; Free living, crevice dwelling, tube dwelling, burrowing, epi/endo zoic/phytic, attached; Mobile, Sessile; Net-spinner, Attacher, Creeper, Case-bearer, Swimmer, Burrower, Parasite; Non-motile, restricted, partly restricted and/or slow, unrestricted (free movement); None, low, medium, high; None, weak, strong; None, some…	Mobile; Burrower; Crawler/Walker/Climber; Creeper; Drifter; Ballooning/Kiting; Bysso-pelagic; Other; Passive drifter; Flyer (Flight); Glider; Jumper/Hopper; Swimmer; Appendages (paddles); Cilia/Flagella; Jet propulsion; Muscular contraction (body length); Temporary attachment; Sessile	Adapted from Marine Species Traits editorial board (2022): www.marinespecies.org/traits/wiki/Traits:Ecological_Descriptors	40	1	2643
						NUMBERS CHECK			Na tabela geral
							ALL	1127	1127	TRUE
							BIOLOGICAL	475	475	TRUE
							DISTRIBUTION	162	162	TRUE
							ECOLOGICAL	490	490	TRUE
