# Supplementary material for: A roadmap to define and select aquatic biological traits at different scales of analysis
Source: Sci Rep. 2023 Dec 22;13:22947. doi: 10.1038/s41598-023-50146-9 (PMC10746726; doi:10.1038/s41598-023-50146-9)
Supplement: Supplementary file 2 — Supplementary Information 2. [file 41598_2023_50146_MOESM2_ESM.xlsx]

## Sheet: README 1st
This dataset is part of the work "A roadmap to define and select aquatic biological traits at different scales of analysis", by Teófilo Morim, Sofia Henriques, Rita Vasconcelos and Marina Dolbeth
Below we introduce the variables collected and their meaning for this Trait_Sources&Measurements dataset.xlsx
Information collected (variables)	Description	Example of measurements for each variable
Environment	Main environment classification as freshwater, marine or estuarine	Freshwater
Main taxa group	Main taxa classification as fish, invertebrates and/or zooplankton	Fish
Region	If worldwide or in a specific world region	Arctic
Trait descriptor	Trait descriptor classification according to Marine Species Traits editorial board (2022), as Biological, Distribution or Ecological	Biological
Traits classification	Body form, Body size, Body pigmentation…	Body size
Trait standardised name	Trait standardised name, after reviewing all data sources and attributing a common designation for the synonyms, also considering their definition (Table 2 of the work above and Standardized_traits dataset)	Body length
Trait name (original author)	The trait name provided by the author (unstandardised name)	Body size (maximum body length)
Trait name in data file	Trait name utilised in the original dataset file	Length
Number of taxa	Estimate of the number of taxa described for each trait	52
Definition (original author)	Definition provided by the author, when available	Maximum body length
Measurement type	Type of measurement, if numerical, text or as categorical (simple, binary, or as fuzzy coding)	Numerical
Measurement/modality	Available measurements, including quantitative units (i.e., mm, cm…) or qualitative (i.e., modalities of the category, such as small, medium, large). For the modalities, it includes their definition when available	cm
Author	The authors of the database	Frainer et al. (2017)
Database name	If available as a database and which one (e.g., BIOTIC, FishBase…); if not, described as NA: non-available	NA
Accessibility	Where the trait data is accessible and the file’s format (e.g., database dedicated website - csv, supplementary material – docx…)	Table in supplementary material
Source	Link for the publication or database source if available	https://www.univie.ac.at/arctictraits/

## Sheet: Traits data
Environment	Main taxa group	Region	Descriptor	Traits classification	Trait standardised name	Trait name (original author)	Trait name in data file	Number of taxa	Definition (original author)	Measurement type	Measurement/modality	Author	Database name	Accessibility	Source
Freshwater, Estuarine, Marine	Fish, Invertebrates	NA	Biological	Physiology	Metabolic rates	Specific Somatic Maintenance	Spec som maint J.cm-3 .day-1	61	the metabolic rate, or more precise the specific somatic maintenance, or the amount of energy that an organism needs (per time and volume) to maintain itself - expressed in J cm−3 d−1, at a standardised body temperature of 20 °C	Numerical	J cm−3 d−1	Baas et al 2015	NA	supplementary material - pdf	https://doi.org/10.1007/s10646-014-1413-5
Marine	Zooplankton	Mediterranean Sea	Biological	Body size	Body length	minimum body length	Minimal length [A1]	191	Minimum adult body (cephalothorax) length	Numerical	mm	Benedetti et al 2016	NA	supplementary material - xlsx	https://doi.org/10.1093/plankt/fbv096
Marine	Zooplankton	Mediterranean Sea	Biological	Body size	Body length	maximum body length	Maximal length [A1]	191	Maximum adult body (cephalothorax) length	Numerical	mm	Benedetti et al 2016	NA	supplementary material - xlsx	https://doi.org/10.1093/plankt/fbv096
Marine	Zooplankton	Mediterranean Sea	Biological	Life history	Fertilisation	spawning strategy	Spawning strategy	136	Egg-spawning strategy	Categorical_binary	Broadcaster Sac-spawner	Benedetti et al 2016	NA	supplementary material - xlsx	https://doi.org/10.1093/plankt/fbv096
Marine	Zooplankton	Mediterranean Sea	Distribution	Vertical biological zone (zonation)	Vertical biological zone (zonation)	pelagic layer	Pelagic layer	187	NA	Categorical	Epipelagic (0-200 m) Epimesopelagic (0-1000 m) Epibathypelagic (0-4000 m) Mesopelagic (200-1000 m) Mesobathypelagic (200-4000 m)	Benedetti et al 2016	NA	supplementary material - xlsx	https://doi.org/10.1093/plankt/fbv096
Marine	Zooplankton	Mediterranean Sea	Ecological	Feeding	Food Type/Diet	trophic group	Trophic Regime	174	NA	Categorical	Carnivore Omnivore Omnivore-Carnivore Omnivore-Detritivore Omnivore-Herbivore	Benedetti et al 2016	NA	supplementary material - xlsx	https://doi.org/10.1093/plankt/fbv096
Marine	Zooplankton	Mediterranean Sea	Ecological	Feeding	Feeding Method/Behaviour	feeding type	Feeding strategy	130	feeding strategy	Categorical	Active ambush Cruise Filter - for species that can switch between the three strategies Mixed	Benedetti et al 2016	NA	supplementary material - xlsx	https://doi.org/10.1093/plankt/fbv096
Marine	Zooplankton	Mediterranean Sea	Ecological	Movement	Migration	type of DVM (diel vertical migration)	DVM behaviour	125	NA	Categorical	No - Non-migrant Weak - DVM occurs within tens of metres Strong - DVM occurs over several hundreds of metres Reverse - for species that migrate deeper at night	Benedetti et al 2016	NA	supplementary material - xlsx	https://doi.org/10.1093/plankt/fbv096
Freshwater	Invertebrates	Grabia River, Poland	Ecological	Feeding	Feeding Method/Behaviour	functional feeding groups	FFG	85	The animals were assigned to a particular functional feeding group according to the classification given by Cummins (1973) and Merritt & Cummins (1984)	Categorical	shredder - SH gathering collector - CG filtering collector - CF scraper - SC predator - P	Bis et al 2000	NA	In-text table - pdf	https://doi.org/10.1023/A:1017002923173
Freshwater, Marine	Fish, Invertebrates, Zooplankton	Worldwide	Biological	Body size	Body length	length mean	con.length.mean.cm. res.length.mean.cm.	555	Mean length of the consumer population that is involved in this trophic interaction – this can be all individuals of a species or sub-groups such as adults Mean length of the population that is involved in this trophic interaction – this can be all individuals of a species or sub-groups such as adults	Numerical	cm	Brose et al 2019	NA	supplementary material - csv	https://doi.org/10.25829/iDiv.283-3-756
Freshwater, Marine	Fish, Invertebrates, Zooplankton	Worldwide	Biological	Body size	Body mass	mass mean	con.mass.mean.g. res.mass.mean.g.	2601	Mean mass of the population that is involved in this trophic interaction – this can be all individuals of a species or sub-groups such as adults Mean mass of the population that is involved in this trophic interaction – this can be all individuals of a species or sub-groups such as adults	Numerical	g	Brose et al 2019	NA	supplementary material - csv	https://doi.org/10.25829/iDiv.283-3-756
Freshwater, Marine	Fish, Invertebrates, Zooplankton	Worldwide	Ecological	Ecophysiology	Environmental parameters	metabolic type	con.metabolic.type res.metabolic.type	2619	NA	Categorical	invertebrate ectotherm vertebrate endotherm vertebrate primary producer heterotrophic bacteria heterotrophic fungi detritus dead organic material other	Brose et al 2019	NA	supplementary material - csv	https://doi.org/10.25829/iDiv.283-3-756
Freshwater, Marine	Fish, Invertebrates, Zooplankton	Worldwide	Distribution	Habitat	Physiography	ecosystem type	ecosystem.type	2622	Broad habitat description	Categorical	lakes streams marine	Brose et al 2019	NA	supplementary material - csv	https://doi.org/10.25829/iDiv.283-3-756
Freshwater, Marine	Fish, Invertebrates, Zooplankton	Worldwide	Ecological	Movement	Mobility	movement type	con.movement.type res.movement.type	2617	NA	Categorical	walking swimming flying sessile floating other	Brose et al 2019	NA	supplementary material - csv	https://doi.org/10.25829/iDiv.283-3-756
Marine	Zooplankton	Worldwide	Biological	Body size	Body length	unknown length type - mean	sheet = 'Body size' Mean Length type =''	5	Length measure used to report body size; Body size always measured in mm	Numerical	mm	Brun et al 2016	A trait database for marine copepods	supplementary material - xlsx	https://doi.org/10.1594/PANGAEA.862968
Marine	Zooplankton	Worldwide	Biological	Body size	Body length	Total length - Mean	sheet = 'Body size' Mean Length type =' Total length'	1169	Length measure used to report body size; Body size always measured in mm	Numerical	mm	Brun et al 2016	A trait database for marine copepods	supplementary material - xlsx	https://doi.org/10.1594/PANGAEA.862968
Marine	Zooplankton	Worldwide	Biological	Body size	Body length	Prosome length - Mean	sheet = 'Body size' Mean Length type = 'Prosome length'	114	Length measure used to report body size; Body size always measured in mm	Numerical	mm	Brun et al 2016	A trait database for marine copepods	supplementary material - xlsx	https://doi.org/10.1594/PANGAEA.862968
Marine	Zooplankton	Worldwide	Biological	Body size	Body length	Total length - Minimum	sheet = 'Body size' Minimum Length type = 'Total length'	1850	Length measure used to report body size; Body size always measured in mm	Numerical	mm	Brun et al 2016	A trait database for marine copepods	supplementary material - xlsx	https://doi.org/10.1594/PANGAEA.862968
Marine	Zooplankton	Worldwide	Biological	Body size	Body length	Total length - Maximum	sheet = 'Body size' Maximum Length type = 'Total length'	1850	Length measure used to report body size; Body size always measured in mm	Numerical	mm	Brun et al 2016	A trait database for marine copepods	supplementary material - xlsx	https://doi.org/10.1594/PANGAEA.862968
Marine	Zooplankton	Worldwide	Biological	Body size	Body length	Prosome length - Minimum	sheet = 'Body size' Minimum Length type = 'Prosome length'	20	Length measure used to report body size; Body size always measured in mm	Numerical	mm	Brun et al 2016	A trait database for marine copepods	supplementary material - xlsx	https://doi.org/10.1594/PANGAEA.862968
Marine	Zooplankton	Worldwide	Biological	Body size	Body length	Prosome length - Maximum	sheet = 'Body size' Maximum Length type = 'Prosome length'	20	Length measure used to report body size; Body size always measured in mm	Numerical	mm	Brun et al 2016	A trait database for marine copepods	supplementary material - xlsx	https://doi.org/10.1594/PANGAEA.862968
Marine	Zooplankton	Worldwide	Biological	Body size	Body length	unknown length type - Minimum	sheet = 'Body size' Minimum Length type = ''	26	Length measure used to report body size; Body size always measured in mm	Numerical	mm	Brun et al 2016	A trait database for marine copepods	supplementary material - xlsx	https://doi.org/10.1594/PANGAEA.862968
Marine	Zooplankton	Worldwide	Biological	Body size	Body length	unknown length type - Maximum	sheet = 'Body size' Maximum Length type = ''	26	Length measure used to report body size; Body size always measured in mm	Numerical	mm	Brun et al 2016	A trait database for marine copepods	supplementary material - xlsx	https://doi.org/10.1594/PANGAEA.862968
Marine	Zooplankton	Worldwide	Biological	Body size	Body length	Total length - n	sheet = 'Body size' n Length type = 'Total length'	38	Length measure used to report body size; Body size always measured in mm	Numerical	NA	Brun et al 2016	A trait database for marine copepods	supplementary material - xlsx	https://doi.org/10.1594/PANGAEA.862968
Marine	Zooplankton	Worldwide	Biological	Body size	Body length	Prosome length - n	sheet = 'Body size' n Length type = 'Prosome length'	29	Length measure used to report body size; Body size always measured in mm	Numerical	NA	Brun et al 2016	A trait database for marine copepods	supplementary material - xlsx	https://doi.org/10.1594/PANGAEA.862968
Marine	Zooplankton	Worldwide	Biological	Life history	Egg type and Yolk characteristics	spawning strategy	sheet = 'Spawning strategy' Single egg sac Paired egg sac Egg mass	66	NA	Categorical	"Single egg sac", "Paired egg sac", "egg mass"	Brun et al 2016	A trait database for marine copepods	supplementary material - xlsx	https://doi.org/10.1594/PANGAEA.862968
Marine	Zooplankton	Worldwide	Biological	Life history	Fertilisation	spawning strategy	sheet = 'Spawning strategy' Free spawner Egg carrier	163	NA	Categorical_binary	"Free spawner", "Egg carrier"	Brun et al 2016	A trait database for marine copepods	supplementary material - xlsx	https://doi.org/10.1594/PANGAEA.862968
Marine	Zooplankton	Worldwide	Biological	Life history	Egg or propagule size	Estimated outer diameter	sheet = 'Egg size' Estimated outer diameter	169	Estimated outer diameter of egg (µm)	Numerical	µm	Brun et al 2016	A trait database for marine copepods	supplementary material - xlsx	https://doi.org/10.1594/PANGAEA.862968
Marine	Zooplankton	Worldwide	Biological	Body size	Body mass	Micro gram carbon - Mean	sheet = 'Egg size' Mean Respiration rate type = 'Micro gram carbon'	106	Weight of carbon contained in egg (µg)	Numerical	µg	Brun et al 2016	A trait database for marine copepods	supplementary material - xlsx	https://doi.org/10.1594/PANGAEA.862968
Marine	Zooplankton	Worldwide	Biological	Life history	Egg or propagule size	Outer diameter - Mean	sheet = 'Egg size' Mean Respiration rate type = 'Outer diameter'	119	Outer diameter of egg (µm)	Numerical	µm	Brun et al 2016	A trait database for marine copepods	supplementary material - xlsx	https://doi.org/10.1594/PANGAEA.862968
Marine	Zooplankton	Worldwide	Biological	Body size	Body mass	Micro gram carbon - Minimum	sheet = 'Egg size' Minimum Respiration rate type = 'Micro gram carbon'	9	Weight of carbon contained in egg (µg)	Numerical	µg	Brun et al 2016	A trait database for marine copepods	supplementary material - xlsx	https://doi.org/10.1594/PANGAEA.862968
Marine	Zooplankton	Worldwide	Biological	Body size	Body mass	Micro gram carbon - Maximum	sheet = 'Egg size' Maximum Respiration rate type = 'Micro gram carbon'	9	Weight of carbon contained in egg (µg)	Numerical	µg	Brun et al 2016	A trait database for marine copepods	supplementary material - xlsx	https://doi.org/10.1594/PANGAEA.862968
Marine	Zooplankton	Worldwide	Biological	Life history	Egg or propagule size	Outer diameter - Minimum	sheet = 'Egg size' Minimum Respiration rate type = 'Outer diameter'	62	Outer diameter of egg (µm)	Numerical	µm	Brun et al 2016	A trait database for marine copepods	supplementary material - xlsx	https://doi.org/10.1594/PANGAEA.862968
Marine	Zooplankton	Worldwide	Biological	Life history	Egg or propagule size	Outer diameter - Maximum	sheet = 'Egg size' Maximum Respiration rate type = 'Outer diameter'	62	Outer diameter of egg (µm)	Numerical	µm	Brun et al 2016	A trait database for marine copepods	supplementary material - xlsx	https://doi.org/10.1594/PANGAEA.862968
Marine	Zooplankton	Worldwide	Biological	Life history	Egg or propagule size	Outer diameter - n	sheet = 'Egg size' n Respiration rate type = 'Outer diameter'	46	Estimated outer diameter of egg (µm)	Numerical	NA	Brun et al 2016	A trait database for marine copepods	supplementary material - xlsx	https://doi.org/10.1594/PANGAEA.862968
Marine	Zooplankton	Worldwide	Biological	Life history	Egg or propagule size	Micro gram carbon - n	sheet = 'Egg size' n Respiration rate type = 'Micro gram carbon'	1	Weight of carbon contained in egg (µg)	Numerical	NA	Brun et al 2016	A trait database for marine copepods	supplementary material - xlsx	https://doi.org/10.1594/PANGAEA.862968
Marine	Zooplankton	Worldwide	Biological	Life history	Fecundity	clutch size - Maximum	sheet = 'Clutch size' Maximum	13	Number of eggs laid in one "clutch"	Numerical	number of eggs	Brun et al 2016	A trait database for marine copepods	supplementary material - xlsx	https://doi.org/10.1594/PANGAEA.862968
Marine	Zooplankton	Worldwide	Biological	Life history	Fecundity	clutch size - Minimum	sheet = 'Clutch size' Minimum	13	Number of eggs laid in one "clutch"	Numerical	number of eggs	Brun et al 2016	A trait database for marine copepods	supplementary material - xlsx	https://doi.org/10.1594/PANGAEA.862968
Marine	Zooplankton	Worldwide	Biological	Life history	Fecundity	clutch size - Mean	sheet = 'Clutch size' Mean	40	Number of eggs laid in one "clutch"	Numerical	number of eggs	Brun et al 2016	A trait database for marine copepods	supplementary material - xlsx	https://doi.org/10.1594/PANGAEA.862968
Marine	Zooplankton	Worldwide	Biological	Life history	Fecundity	clutch size - n	sheet = 'Clutch size' n	15	Number of eggs laid in one "clutch"	Numerical	NA	Brun et al 2016	A trait database for marine copepods	supplementary material - xlsx	https://doi.org/10.1594/PANGAEA.862968
Marine	Zooplankton	Worldwide	Biological	Life history	Fecundity	fecundity - Maximum	sheet = 'Fecundity' Maximum	11	Number of eggs produced per female integrated over entire life time	Numerical	number of eggs	Brun et al 2016	A trait database for marine copepods	supplementary material - xlsx	https://doi.org/10.1594/PANGAEA.862968
Marine	Zooplankton	Worldwide	Biological	Life history	Fecundity	fecundity - Minimum	sheet = 'Fecundity' Minimum	11	Number of eggs produced per female integrated over entire life time	Numerical	number of eggs	Brun et al 2016	A trait database for marine copepods	supplementary material - xlsx	https://doi.org/10.1594/PANGAEA.862968
Marine	Zooplankton	Worldwide	Biological	Life history	Fecundity	fecundity - Mean	sheet = 'Fecundity' Mean	29	Number of eggs produced per female integrated over entire life time	Numerical	number of eggs	Brun et al 2016	A trait database for marine copepods	supplementary material - xlsx	https://doi.org/10.1594/PANGAEA.862968
Marine	Zooplankton	Worldwide	Biological	Life history	Larval settlement period and stage duration	development duration - Maximum	sheet = 'Development_duration' Maximum	2	Duration of development through naupliar/copepodite life stages at optimal feeding conditions	Numerical	days	Brun et al 2016	A trait database for marine copepods	supplementary material - xlsx	https://doi.org/10.1594/PANGAEA.862968
Marine	Zooplankton	Worldwide	Biological	Life history	Larval settlement period and stage duration	development duration - Minimum	sheet = 'Development_duration' Minimum	2	Duration of development through naupliar/copepodite life stages at optimal feeding conditions	Numerical	days	Brun et al 2016	A trait database for marine copepods	supplementary material - xlsx	https://doi.org/10.1594/PANGAEA.862968
Marine	Zooplankton	Worldwide	Biological	Life history	Larval settlement period and stage duration	development duration - Mean	sheet = 'Development_duration' Mean	150	Duration of development through naupliar/copepodite life stages at optimal feeding conditions	Numerical	days	Brun et al 2016	A trait database for marine copepods	supplementary material - xlsx	https://doi.org/10.1594/PANGAEA.862968
Marine	Zooplankton	Worldwide	Biological	Physiology	Life history rates	Development rate (15°C)	sheet = 'Development_duration' Development rate (15°C)	152	Duration of development through naupliar/copepodite life stages at optimal feeding conditions	Numerical	days-1	Brun et al 2016	A trait database for marine copepods	supplementary material - xlsx	https://doi.org/10.1594/PANGAEA.862968
Marine	Zooplankton	Worldwide	Ecological	Ecophysiology	Resistance form	resting eggs	sheet = 'Resting eggs' Resting eggs	47	NA	Categorical_binary	0/1	Brun et al 2016	A trait database for marine copepods	supplementary material - xlsx	https://doi.org/10.1594/PANGAEA.862968
Marine	Zooplankton	Worldwide	Biological	Physiology	Metabolic rates	per individual - Maximum	sheet = 'Respiration rates' Maximum Respiration rate types = 'per individual'	1	Respiration rate measured per individual	Numerical	µl O2/h	Brun et al 2016	A trait database for marine copepods	supplementary material - xlsx	https://doi.org/10.1594/PANGAEA.862968
Marine	Zooplankton	Worldwide	Biological	Physiology	Metabolic rates	per individual - Minimum	sheet = 'Respiration rates' Minimum Respiration rate types = 'per individual'	1	Respiration rate measured per individual	Numerical	µl O2/h	Brun et al 2016	A trait database for marine copepods	supplementary material - xlsx	https://doi.org/10.1594/PANGAEA.862968
Marine	Zooplankton	Worldwide	Biological	Physiology	Metabolic rates	per mg dry mass - Maximum	sheet = 'Respiration rates' Maximum Respiration rate types = 'per mg dry mass'	21	Respiration rate measured per dry weight (mg)	Numerical	µl O2/h/mg dry mass	Brun et al 2016	A trait database for marine copepods	supplementary material - xlsx	https://doi.org/10.1594/PANGAEA.862968
Marine	Zooplankton	Worldwide	Biological	Physiology	Metabolic rates	per mg dry mass - Minimum	sheet = 'Respiration rates' Minimum Respiration rate types = 'per mg dry mass'	21	Respiration rate measured per dry weight (mg)	Numerical	µl O2/h/mg dry mass	Brun et al 2016	A trait database for marine copepods	supplementary material - xlsx	https://doi.org/10.1594/PANGAEA.862968
Marine	Zooplankton	Worldwide	Biological	Physiology	Metabolic rates	per individual - Mean	sheet = 'Respiration rates' Mean Respiration rate types = 'per individual'	131	Respiration rate measured per individual	Numerical	µl O2/h	Brun et al 2016	A trait database for marine copepods	supplementary material - xlsx	https://doi.org/10.1594/PANGAEA.862968
Marine	Zooplankton	Worldwide	Biological	Physiology	Metabolic rates	per mg dry mass - Mean	sheet = 'Respiration rates' Mean Respiration rate types = 'per mg dry mass'	28	Respiration rate measured per dry weight (mg)	Numerical	µl O2/h/mg dry mass	Brun et al 2016	A trait database for marine copepods	supplementary material - xlsx	https://doi.org/10.1594/PANGAEA.862968
Marine	Zooplankton	Worldwide	Biological	Physiology	Metabolic rates	per mg wet mass - Mean	sheet = 'Respiration rates' Mean Respiration rate types = 'per mg wet mass'	30	Respiration rate measured per carbon weight (mg)	Numerical	µl O2/h/mg wet mass	Brun et al 2016	A trait database for marine copepods	supplementary material - xlsx	https://doi.org/10.1594/PANGAEA.862968
Marine	Zooplankton	Worldwide	Biological	Physiology	Metabolic rates	Specific respiration at 15 °C	sheet = 'Respiration rates' Specific respiration at 15 °C	162	Specific respiration rate at reference temperature	Numerical	µl O2/h/mg C	Brun et al 2016	A trait database for marine copepods	supplementary material - xlsx	https://doi.org/10.1594/PANGAEA.862968
Marine	Zooplankton	Worldwide	Biological	Physiology	Life history rates	Growth	sheet = 'Growth rates' Growth	24	Growth rate	Numerical	mg C/h	Brun et al 2016	A trait database for marine copepods	supplementary material - xlsx	https://doi.org/10.1594/PANGAEA.862968
Marine	Zooplankton	Worldwide	Biological	Physiology	Life history rates	Growth (15°C)	sheet = 'Growth rates' Growth (15°C)	24	Growth rate at 15°C	Numerical	mg C/h	Brun et al 2016	A trait database for marine copepods	supplementary material - xlsx	https://doi.org/10.1594/PANGAEA.862968
Marine	Zooplankton	Worldwide	Biological	Physiology	Life history rates	Specific growth	sheet = 'Growth rates' Specific growth	26	Growth rate per mg carbon	Numerical	mg C/h/mg C	Brun et al 2016	A trait database for marine copepods	supplementary material - xlsx	https://doi.org/10.1594/PANGAEA.862968
Marine	Zooplankton	Worldwide	Biological	Physiology	Life history rates	Specific growth (15°C)	sheet = 'Growth rates' Specific growth (15°C)	26	Growth rate at 15°C per mg carbon	Numerical	mg C/h/mg C	Brun et al 2016	A trait database for marine copepods	supplementary material - xlsx	https://doi.org/10.1594/PANGAEA.862968
Marine	Zooplankton	Worldwide	Biological	Physiology	Metabolic rates	Fmax	sheet = 'Clearance rates Fmax	26	Maximum clearance rate	Numerical	ml/h	Brun et al 2016	A trait database for marine copepods	supplementary material - xlsx	https://doi.org/10.1594/PANGAEA.862968
Marine	Zooplankton	Worldwide	Biological	Physiology	Metabolic rates	Fmax (15°C)	sheet = 'Clearance rates Fmax (15°C)	26	Maximum clearance rate at 15°C	Numerical	ml/h	Brun et al 2016	A trait database for marine copepods	supplementary material - xlsx	https://doi.org/10.1594/PANGAEA.862968
Marine	Zooplankton	Worldwide	Biological	Physiology	Metabolic rates	Specific Fmax (15°C)	sheet = 'Clearance rates Specific Fmax (15°C)	26	Maximum clearance rate at 15°C per mg carbon	Numerical	ml/h/mg C	Brun et al 2016	A trait database for marine copepods	supplementary material - xlsx	https://doi.org/10.1594/PANGAEA.862968
Marine	Zooplankton	Worldwide	Biological	Physiology	Metabolism - miscellaneous	myelination	sheet = 'Myelination' Myelination	48	Taxon reported has myelinated nervous system	Categorical_binary	0 1	Brun et al 2016	A trait database for marine copepods	supplementary material - xlsx	https://doi.org/10.1594/PANGAEA.862968
Marine	Zooplankton	Worldwide	Ecological	Ecophysiology	Resistance form	hibernation	sheet = 'Hibernation' HibNIV HibNV HibN HibCIII HibCIV HibCV HibA HibF HibM	28	NA	Categorical	HibNIV - Hibernating nauplii in stage 4 HibNV - Hibernating nauplii in stage 5 HibN - Hibernating nauplii HibCIII - Hibernating copepodites in stage 3 HibCIV - Hibernating copepodites in stage 4 HibCV - Hibernating copepodites in stage 5 HibA - Hibernating adults HibF - Hibernating adult females HibM - Hibernating adult males	Brun et al 2016	A trait database for marine copepods	supplementary material - xlsx	https://doi.org/10.1594/PANGAEA.862968
Marine	Zooplankton	Worldwide	Ecological	Feeding	Feeding Method/Behaviour	feeding mode	sheet = 'Feeding mode' Feeding current, Cruise feeder, Ambush feeder, Particle feeder, Parasitic	145	NA	Categorical	"Feeding current", "Cruise feeder", "Ambush feeder"	Brun et al 2016	A trait database for marine copepods	supplementary material - xlsx	https://doi.org/10.1594/PANGAEA.862968
Marine	Zooplankton	Worldwide	Ecological	Feeding	Feeding Method/Behaviour	feeding mode	sheet = 'Feeding mode' Passive, Mixed, Active	217	NA	Categorical	"Passive", "Mixed", "Active"	Brun et al 2016	A trait database for marine copepods	supplementary material - xlsx	https://doi.org/10.1594/PANGAEA.862968
Marine	Invertebrates	Australia, New Zealand, USA	Biological	Body size	Body length	Max body size (mm)	Max body size (mm)	131	maximum body size	Numerical	mm	Byers et al 2015	NA	supplementary material - pdf	https://doi.org/10.1038/srep12436
Marine	Invertebrates	Australia, New Zealand, USA	Biological	Life history	Larval and juvenile development	Development type	Development type	131	larval development type	Categorical_binary	planktonic - P non-planktonic - NP	Byers et al 2015	NA	supplementary material - pdf	https://doi.org/10.1038/srep12436
Marine	Invertebrates	Australia, New Zealand, USA	Distribution	Habitat	Environmental position	Habitat	Habitat	131	adult habitat	Categorical_binary	Epifauna Infauna	Byers et al 2015	NA	supplementary material - pdf	https://doi.org/10.1038/srep12436
Marine	Invertebrates	Australia, New Zealand, USA	Ecological	Movement	Mobility	Mobility	Mobility	131	adult mobility	Categorical_binary	Mobile Sessile	Byers et al 2015	NA	supplementary material - pdf	https://doi.org/10.1038/srep12436
Marine	Fish, Invertebrates, Zooplankton	Worldwide	Biological	Body size	Body length	Estimated Maximum Body Size (mm)	Estimated.Max.Body.Size	634	An estimate of the size of the organism. If you have a measurement, please round up to the nearest estimate value (e.g. 56 mm would round to a score of 100)	Categorical	1 10 100 1000	Chapman et al 2019	sFDvent	supplementary material - xlsx	https://doi.org/10.1111/geb.12975
Marine	Fish, Invertebrates, Zooplankton	Worldwide	Distribution	Depth	Depth range	Depth Range (m)	Min.Depth.Range.Lower.Bound	512	Minimum Depth Range (m) - Lower Bound	Numerical	m	Chapman et al 2019	sFDvent	supplementary material - xlsx	https://doi.org/10.1111/geb.12975
Marine	Fish, Invertebrates, Zooplankton	Worldwide	Distribution	Depth	Depth range	Depth Range (m)	Min.Depth.Range.Upper.Bound	571	Maximum Depth Range (m) - Lower Bound	Numerical	m	Chapman et al 2019	sFDvent	supplementary material - xlsx	https://doi.org/10.1111/geb.12975
Marine	Fish, Invertebrates, Zooplankton	Worldwide	Distribution	Depth	Depth range	Depth Range (m)	Max.Depth.Range.Lower.Bound	574	Maximum Depth Range (m) - Higher Bound	Numerical	m	Chapman et al 2019	sFDvent	supplementary material - xlsx	https://doi.org/10.1111/geb.12975
Marine	Fish, Invertebrates, Zooplankton	Worldwide	Distribution	Depth	Depth range	Depth Range (m)	Max.Depth.Range.Upper.Bound	579	Minimum Depth Range (m) - Higher Bound	Numerical	m	Chapman et al 2019	sFDvent	supplementary material - xlsx	https://doi.org/10.1111/geb.12975
Marine	Fish, Invertebrates, Zooplankton	Worldwide	Ecological	Feeding	Food Type/Diet	Chemosynthesis-obligate	Chemosynthesis.Obligate	637	NA	Categorical	Yes - Vent Yes - Other CBE No	Chapman et al 2019	sFDvent	supplementary material - xlsx	https://doi.org/10.1111/geb.12975
Marine	Fish, Invertebrates, Zooplankton	Worldwide	Distribution	Habitat	Substratum	Zonation from a Vent	Zonation.From.Vent	498	This trait refers to the zone within which a species is found, based on the average or estimated temperature or fluid flow strength	Categorical	High - For example, if a species was found near the top of an active chimney, the score would be High Medium - For example, if a species was found near a waning chimney or in a cooler zone, the score might be Medium Low (Periphery) - For example, if a species was found near (but not on) an active chimney, where temperatures were near ambient, the score might be Periphery	Chapman et al 2019	sFDvent	supplementary material - xlsx	https://doi.org/10.1111/geb.12975
Marine	Fish, Invertebrates, Zooplankton	Worldwide	Distribution	Habitat	Substratum	Substratum	Substratum	520	NA	Categorical	Hard - The ground (or substratum) on which this species is found is hard and comprised of sulfide / is hard and comprised of a rock type other than sulfide (including, but not limited to, volcaniclastic material or lava flow) / is hard and is not rock or sulfide (including, but not limited to, other species) Water column - This species does not settle on a substratum and is found in the water col…	Chapman et al 2019	sFDvent	supplementary material - xlsx	https://doi.org/10.1111/geb.12975
Marine	Fish, Invertebrates, Zooplankton	Worldwide	Ecological	Ecological interaction	Habitat modification	Foundation Species	Foundation.Species	520	A foundation species, simply by being present, creates a physical structure that other species benefit from (e.g. other species live on the body of this species or the bodies of individuals of this species).	Categorical_binary	YES/NO	Chapman et al 2019	sFDvent	supplementary material - xlsx	https://doi.org/10.1111/geb.12975
Marine	Fish, Invertebrates, Zooplankton	Worldwide	Ecological	Ecological interaction	Habitat modification	Habitat Complexity	Habitat.Complexity	493	This trait is similar to the 'Habitat modification' trait presented in: Marine Species Traits editorial board (2017). Marine Species Traits. Accessed at http://www.marinespecies.org/traits on 2017-01-23, where it is described as 'a general term to describe how the organism lives in or interacts with its habitat (adapted from BIOTIC, Bolam et al., 2013)'	Categorical	Does not add - This species does not add to the complexity of the habitat in which it is found (for example by introducing complex structures by its body form or by aggregating) Mat forming - This species forms mat-like habitat, less than 10 centimetres in height or depth, and flat in appearance Bed forming - This species forms bed-like habitat, which is higher or deeper than 10 centimetres, and …	Chapman et al 2019	sFDvent	supplementary material - xlsx	https://doi.org/10.1111/geb.12975
Marine	Fish, Invertebrates, Zooplankton	Worldwide	Ecological	Feeding	Food Type/Diet	Trophic Mode	Trophic.Mode	509	NA	Categorical	Carnivore S - This species feeds on dead organic material Carnivore O - This species feeds on animal tissue Detritivore - This species feeds on fragmented particulate organic matter (detritus) (Lincoln et al., 1998) Bacterivore - This species feeds on bacteria Omnivore - This species feeds on a mixed diet including animal material and other material (adapted from Lincoln et al., 1998)	Chapman et al 2019	sFDvent	supplementary material - xlsx	https://doi.org/10.1111/geb.12975
Marine	Fish, Invertebrates, Zooplankton	Worldwide	Ecological	Feeding	Food Type/Diet	Nutritional Source	Nutritional.Source	574	NA	Categorical	Sediment or rock surface - This species depends on food sources found in or on sediment or rock surfaces Water column - This species depends on food sources found in the water column Fauna - This species depends on other meiofauna and/or macrofauna as a food source Symbiont - This species depends on symbionts for its nutrition	Chapman et al 2019	sFDvent	supplementary material - xlsx	https://doi.org/10.1111/geb.12975
Marine	Fish, Invertebrates, Zooplankton	Worldwide	Ecological	Mode of life	Sociability	Gregariousness	Gregariousness	446	How often found in groups or clusters?	Categorical	Never (Solitary) - This species lives alone (and is therefore not gregarious) (Thompson, 1995) Sometimes - This species is sometimes gregarious - living in groups or communities and/or growing in clusters (Thompson, 1995) Always - This species is always gregarious - living in groups or communities and/or growing in clusters (Thompson, 1995)	Chapman et al 2019	sFDvent	supplementary material - xlsx	https://doi.org/10.1111/geb.12975
Marine	Fish, Invertebrates, Zooplankton	Worldwide	Ecological	Movement	Mobility	Relative Adult Mobility	Relative.Adult.Mobility	636	NA	Categorical	1 - Non-motile; permanently attached at the base (Lincoln et al., 1998) 2 - Movement is restricted. An example of this would be a burrower, as this organism only lives in (or moves in) a burrow 3 - Movement is partly restricted and/or slow. An example of this would be a crawler, which moves along on the substratum 4 - Movement is unrestricted (free movement). An example of this would be a swimmer…	Chapman et al 2019	sFDvent	supplementary material - xlsx	https://doi.org/10.1111/geb.12975
Marine	Fish, Invertebrates, Zooplankton	Worldwide	Ecological	Mode of life	Dependency/Association	Position of Symbiont	Position.of.Symbiont	475	NA	Categorical	Endosymbiont - Individuals of this species have symbionts living inside their bodies Episymbiont - Episymbiont is short for epibiotic symbiont. Individuals of this species have symbionts living on the surface of their bodies None - Individuals of this species do not have symbionts	Chapman et al 2019	sFDvent	supplementary material - xlsx	https://doi.org/10.1111/geb.12975
Freshwater	Invertebrates	South-Eastern Australia	Ecological	Ecophysiology	Environmental parameters	Hydroaerophily	Hydroaerophily	204	Dissolved oxygen, measured with various field meters, was grouped into 16 values (0–15 mg/L, rounded to the nearest whole number)	Numerical	mg/L	Chessman 2018	NA	supplementary material - docx	https://doi.org/10.1007/s10750-017-3455-1
Freshwater	Invertebrates	South-Eastern Australia	Distribution	Habitat	Tidal streams and water flow (range)	Rheophily	Rheophily	204	Actual current velocity was not available for any of the samples and was therefore assigned unitless values of 0 for pool samples and 1 for riffle samples	Numerical	NA	Chessman 2018	NA	supplementary material - docx	https://doi.org/10.1007/s10750-017-3455-1
Freshwater	Invertebrates	South-Eastern Australia	Ecological	Ecophysiology	Environmental parameters	Thermophily	Thermophily	204	water temperature, also measured with field meters, into 37 values (2–38°C, again rounded to the nearest whole number)	Numerical	degrees Celsius	Chessman 2018	NA	supplementary material - docx	https://doi.org/10.1007/s10750-017-3455-1
Marine	Invertebrates	Arctic	Biological	Body size	Body length	size	Size	1362	NA	Categorical_fuzzy	small - S1 - <10 mm - 1, 2, 3 small-medium - S2 - 10-50 mm - 0, 1, 2, 3 medium - S3 - 50-100 mm - 1, 2, 3 medium-large - S4 - 100-300 mm - 1, 2, 3 large - S5 - >300 mm - 1, 2, 3	Degen R & Faulwetter S 2019	Arctic Traits	database dedicated website - csv	https://www.univie.ac.at/arctictraits/
Marine	Invertebrates	Arctic	Biological	Life history	Reproductive type	reproduction	Reproduction	1983	NA	Categorical_fuzzy	asexual - R1 - Budding and fission (e.g. sponges, cnidarians) - 0, 1, 2 sexual – external - R2 - Fertilization external, eggs & sperm deposited on substrate or released into water (broadcast spawners) (e.g. echinoderms, cnidarians) - 1, 2, 3 sexual – internal - R3 - Fertilization internal, but no brooding, eggs deposited on substrate, indirect or direct development (e.g. gastropods) - 1, 2, 3 sex…	Degen R & Faulwetter S 2019	Arctic Traits	database dedicated website - csv	https://www.univie.ac.at/arctictraits/
Marine	Invertebrates	Arctic	Biological	Life history	Larval and juvenile development	larval development	Larval development	1762	NA	Categorical_fuzzy	pelagic/planktotrophic - LD1 - High fecundity, larvae feed and grow in water column, generally pelagic for several weeks (e.g. echinoderms, bivalves) - 0, 1, 2, 3 pelagic/lecithotrophic - LD2 - Medium fecundity, larvae with yolk sac, pelagic for short periods (e.g. tunicates) - 0, 1, 2, 3 benthic/direct - LD3 - Larvae have benthic or direct development (no larval stage, eggs develop into miniatur…	Degen R & Faulwetter S 2019	Arctic Traits	database dedicated website - csv	https://www.univie.ac.at/arctictraits/
Marine	Invertebrates	Arctic	Biological	Life history	Life span	life span	Life span	158	NA	Categorical_fuzzy	short - A1 - <2 years - 0, 1, 2, 3 medium - A2 - 2-5 years - 1, 2, 3 medium-long - A3 - 5-20 years - 1, 2, 3 long - A4 - >20 years - 1, 2, 3	Degen R & Faulwetter S 2019	Arctic Traits	database dedicated website - csv	https://www.univie.ac.at/arctictraits/
Marine	Invertebrates	Arctic	Distribution	Depth	Depth range	depth range	Depth Range	1393	NA	Categorical_fuzzy	shallow - DR1 - 0-20 m - 0, 1, 2, 3 shelf - DR2 - 20-200 m (some shelves can extend to 500 m) - 0, 1, 2, 3 shelf-slope - DR3 - 200-1000 m (sometimes the slope starts deeper, e.g. 500-) - 0, 1, 2, 3 slope-basin - DR4 - > 1000 m - 1, 2, 3	Degen R & Faulwetter S 2019	Arctic Traits	database dedicated website - csv	https://www.univie.ac.at/arctictraits/
Marine	Invertebrates	Arctic	Distribution	Geography	Biogeographical distribution	zoogeography	Zoogeography	1392	NA	Categorical_fuzzy	arctic - Z1 - Confined to Arctic regions - 0, 1, 2, 3 arctic-boreal - Z2 - Arctic, sub-Arctic and North Atlantic/North Pacific distribution - 1, 2, 3 boreal - Z3 - North Atlantic and/or North Pacific distribution; potentially sub-Arctic regions such as Southern Barents Sea or Bering Sea - 1, 2, 3 cosmopolite - Z4 - cosmopolite distribution - 1, 2, 3	Degen R & Faulwetter S 2019	Arctic Traits	database dedicated website - csv	https://www.univie.ac.at/arctictraits/
Marine	Invertebrates	Arctic	Ecological	Movement	Mobility	living habitat	Living habit	1570	NA	Categorical_fuzzy	free living - LH1 - Not limited to any restrictive structure at any time. Able to move freely within and/or on the sediments - 1, 2, 3 crevice dwelling - LH2 - Adults are typically cryptic, inhabiting spaces made available by coarse/rock substrate and/or biogenic species or algal holdfasts - 1, 2, 3 tube dwelling - LH3 - Tube may be lined with sand, mucus or calcium carbonate, tube can also be in…	Degen R & Faulwetter S 2019	Arctic Traits	database dedicated website - csv	https://www.univie.ac.at/arctictraits/
Marine	Invertebrates	Arctic	Distribution	Habitat	Substratum	substratum affinity	Substratum Affinity	1287	NA	Categorical_fuzzy	soft - SA1 - Soft substrata, sand or mud - 1, 2, 3 hard - SA2 - Hard substrata, rock, gravel - 1, 2, 3 biological - SA3 - Epizoic or epiphytic life style - 1, 2, 3 none - SA4 - Species is hyper/supra benthic and has no affinity for a certain substrate, but it might prefer one for hunting/scavenging (this category should not occur too often, as we work with benthos) - 1, 2, 3	Degen R & Faulwetter S 2019	Arctic Traits	database dedicated website - csv	https://www.univie.ac.at/arctictraits/
Marine	Invertebrates	Arctic	Distribution	Habitat	Environmental position	environmental position	Environmental position	1417	NA	Categorical_fuzzy	infauna - EP1 - Lives in the sediment - 1, 2, 3 epibenthic - EP2 - Lives on the surface of the seabed - 1, 2, 3 hyper-benthic - EP3 - Living in the water column, but (primarily/occasionally) feeds on the bottom; bentho-pelagic - 1, 2, 3	Degen R & Faulwetter S 2019	Arctic Traits	database dedicated website - csv	https://www.univie.ac.at/arctictraits/
Marine	Invertebrates	Arctic	Distribution	Habitat	Tolerance	tolerance	Tolerance	543	NA	Categorical_fuzzy	low - T1 - Species reacts sensitive to changes in the environment like organic enrichment, pollution, temperature or salinity changes; AMBI group I - 1, 2, 3 intermediate - T2 - Species react indifferent or no information available; AMBI group II - 1, 2, 3 high - T3 - Species tolerates organic enrichments, pollution, temperature or salinity changes; AMBI groups III-IV - 1, 2, 3	Degen R & Faulwetter S 2019	Arctic Traits	database dedicated website - csv	https://www.univie.ac.at/arctictraits/
Marine	Invertebrates	Arctic	Ecological	Body form	Body shape	body form	Body Form	2187	NA	Categorical_fuzzy	globulose - BF1 - Round or oval (e.g. sea urchin, sponge, some bivalves) - 1, 2, 3 vermiform, elongate - BF2 - Worm-like or thin, elongate body form - 1, 2, 3 dorso-ventral compressed - BF3 - Species that are flat, or encrusting (e.g. starfish, sponge) - 1, 2, 3 laterally compressed - BF4 - Thin (e.g. isopods, amphipods, some bivalves) - 1, 2, 3 upright - BF5 - E.g. coral, basket star, sponge - 1…	Degen R & Faulwetter S 2019	Arctic Traits	database dedicated website - csv	https://www.univie.ac.at/arctictraits/
Marine	Invertebrates	Arctic	Ecological	Body form	Body structures	skeleton	Skeleton	2473	NA	Categorical_fuzzy	calcareous - SK1 - Skeleton material aragonite or calcite, e.g. bivalves - 1, 2, 3 siliceous - SK2 - Skeleton material silicate, e.g. siliceous sponges - 2, 3 chitinous - SK3 - Skeleton material chitin, e.g. arthropods - 2, 3 cuticle - SK4 - No skeleton but a protective structure like a cuticle, e.g. sea-squirts - 2, 3 none - SK5 - No form of protective structure, e.g. sea slugs - 1, 2, 3	Degen R & Faulwetter S 2019	Arctic Traits	database dedicated website - csv	https://www.univie.ac.at/arctictraits/
Marine	Invertebrates	Arctic	Ecological	Body form	Fragility	fragility	Fragility	337	NA	Categorical_fuzzy	fragile - F1 - Likely to crush, break, or crack as a result of physical impact (e.g. brittle star, soft worms, smaller crustaceans, mollusks with thin shells) - 1, 2, 3 intermediate - F2 - Liable to suffer minor damage, chips or cracks as result of physical impacts (e.g. mollusks with thicker shells, animals with harder cuticle like some echinoderms) - 1, 2, 3 robust - F3 - Unlikely to be damaged…	Degen R & Faulwetter S 2019	Arctic Traits	database dedicated website - csv	https://www.univie.ac.at/arctictraits/
Marine	Invertebrates	Arctic	Ecological	Ecological interaction	Habitat modification	bioturbation	Bioturbation	1080	NA	Categorical_fuzzy	diffusive mixing - B1 - Surficial movement of sediment and/or particles, resulting from movement or feeding activities on the surface - 1, 2, 3 surface deposition - B2 - Deposition of particles at the sediment surface resulting from e.g. defecation or egestion (pseudofaeces) by, for example, surface deposit feeding organisms (e.g. holothuroids, bivalves, tubicolous polychaetes) - 0, 1, 2, 3 conve…	Degen R & Faulwetter S 2019	Arctic Traits	database dedicated website - csv	https://www.univie.ac.at/arctictraits/
Marine	Invertebrates	Arctic	Ecological	Feeding	Feeding Method/Behaviour	feeding habit	Feeding Habit	1643	NA	Categorical_fuzzy	surface deposit feeder - FH1 - Active removal of detrital material from the sediment surface. Includes species which graze or scrape algal matter from surfaces - 1, 2, 3 subsurface deposit feeder - FH2 - Removal of detrital material from within the sediment matrix (e.g. Echinocardium) - 1, 2, 3 filter/suspension feeder - FH3 - Sponge, coral, hydrozoa, bivalves - 1, 2, 3 opportunist/scavenger - FH…	Degen R & Faulwetter S 2019	Arctic Traits	database dedicated website - csv	https://www.univie.ac.at/arctictraits/
Marine	Invertebrates	Arctic	Ecological	Feeding	Food Type/Diet	trophic level	Trophic Level	198	NA	Categorical_fuzzy	1 - TL1 - Primary producer - 2, 3 2 - TL2 - Primary consumers – Herbivore / Deposit Feeder /Suspension Feeder - 1, 2, 3 3 - TL3 - Secondary consumers – Carnivore - 1, 2, 3 4 - TL4 - Tertiary consumers - 1, 2, 3 5 - TL5 - Quaternary consumers – Apex predator - 1, 2	Degen R & Faulwetter S 2019	Arctic Traits	database dedicated website - csv	https://www.univie.ac.at/arctictraits/
Marine	Invertebrates	Arctic	Ecological	Mode of life	Sociability	sociability	Sociability	423	NA	Categorical_fuzzy	solitary - SO1 - Single individual - 1, 2, 3 gregarious - SO2 - Single individuals forming groups; growing in clusters (e.g. barnacles) - 1, 2, 3 colonial - SO3 - Living in permanent colonies (e.g. stony corals, Bryozoa, Synascidia) - 2, 3	Degen R & Faulwetter S 2019	Arctic Traits	database dedicated website - csv	https://www.univie.ac.at/arctictraits/
Marine	Invertebrates	Arctic	Ecological	Movement	Mobility	adult movement	Adult movement	1692	NA	Categorical_fuzzy	sessile/none - MV1 - No movement as adult (sponge, coral) - 1, 2, 3 burrower - MV2 - Movement in the sediment (e.g. annelids, echinoderms, crustaceans, bivalves); including tube dwellers - 1, 2, 3 crawler - MV3 - An organism that moves along on the substratum via movements of its legs, appendages or muscles (e.g. crab, snail) - 1, 2, 3 swimmer (facultative) - MV4 - Movement above the sediment (e.…	Degen R & Faulwetter S 2019	Arctic Traits	database dedicated website - csv	https://www.univie.ac.at/arctictraits/
Marine	Invertebrates	Arctic	Ecological	Movement	Mobility	mobility	Mobility	1535	NA	Categorical_fuzzy	none - MO1 - No movement as adult (sponge, coral) - 1, 2, 3 low - MO2 - Slow movement (e.g. anemones, some polychaetes, burrowing organisms) - 1, 2, 3 medium - MO3 - Medium movement (e.g. starfish, brittle stars) - 1, 2, 3 high - MO4 - High movement, swimmer or fast crawler (e.g. crabs, shrimps) - 1, 2, 3	Degen R & Faulwetter S 2019	Arctic Traits	database dedicated website - csv	https://www.univie.ac.at/arctictraits/
Marine	Invertebrates	German Wadden Sea, Europe	Biological	Body size	Body length	body size	< 5 mm 5 - 10 mm 10 - 20 mm 20 - 40 mm 40 - 80 mm 80 - 160 mm > 160 mm	108	NA	Categorical_fuzzy	< 5 mm 5 - 10 mm 10 - 20 mm 20 - 40 mm 40 - 80 mm 80 - 160 mm > 160 mm	Donadi et al 2015	NA	supplementary material - pdf	https://doi.org/10.1007/s00227-015-2614-z
Marine	Invertebrates	mostly Europe, other world locations in lower numbers	Biological	Body size	Body length	body size (max)	Body size (max)	259	A measurement of the longest dimension of a body, typically between two distinct ends of the body	Categorical	<2.5 mm - BS_1 - Maximum body size up to 2.5 mm 2.5 mm - 10 mm - BS_2 - Maximum body size from 2.5 to 10 mm 11 mm - 20 mm - BS_3 - Maximum body size from 11 to 20 mm 21 mm - 50 mm - BS_4 - Maximum body size from 21 to 50 mm 51 mm - 80 mm - BS_5 - Maximum body size from 51 to 80 mm 81 mm - 100 mm - BS_6 - Maximum body size from 81 to 100 mm >100 mm - BS_7 - Maximum body size more than 100 mm	Faulwetter et al 2014	Polytraits	database dedicated website - csv	http://polytraits.lifewatchgreece.eu
Marine	Invertebrates	mostly Europe, other world locations in lower numbers	Biological	Life history	Life span	lifespan	Lifespan	93	Maximum length of time that any particular organism can be expected to live	Categorical	≤ 1 year - LIFE_1 - Life span shorter than a year 1-3 years - LIFE_1-3 - Life span between 1 and 3 years 3-5 years - LIFE_3-5 - Life span between 3 and 5 years ≥ 5 years - LIFE_5+ - Life span more than 5 years	Faulwetter et al 2014	Polytraits	database dedicated website - csv	http://polytraits.lifewatchgreece.eu
Marine	Invertebrates	mostly Europe, other world locations in lower numbers	Biological	Life history	Age at maturity	age at first reproduction	Age at first reproduction	88	Beginning of the first sexual reproductive cycle, defined as the first ripening of gametes	Categorical	≤2 months - MAT_2M - Reproductive maturity reached at an age younger than 2 months 2 - 6 months - MAT_6M - Reproductive maturity reached at an age between 2 to 6 months 6 months - 1year - MAT_1Y - Reproductive maturity reached at an age between 6 months to a year 1 - 2 years - MAT_2Y - Reproductive maturity reached at an age between 1 to 2 years 2 - 3 years - MAT_3Y - Reproductive maturity reache…	Faulwetter et al 2014	Polytraits	database dedicated website - csv	http://polytraits.lifewatchgreece.eu
Marine	Invertebrates	mostly Europe, other world locations in lower numbers	Biological	Life history	Larval and juvenile development	developmental mechanism	Developmental mechanism	100	The mechanism of the development of the embryo(s), inside or outside of the parental organism	Categorical_binary	oviparous - DEV_O - Reproduction in which eggs are released by the female; development of offspring occurs outside the mother's body viviparous - DEV_V - Reproduction in which fertilization and development take place within the female body and the developing embryo derives nourishment from the female	Faulwetter et al 2014	Polytraits	database dedicated website - csv	http://polytraits.lifewatchgreece.eu
Marine	Invertebrates	mostly Europe, other world locations in lower numbers	Biological	Life history	Egg or propagule size	egg size	Egg size	155	Diameter of the eggs spawned by an organism	Categorical	0μm -100μm - EGG_S - Egg diameter up to 100μm 100μm - 200μm - EGG_M - Egg diameter from 100μm to 200μm >200μm - EGG_L - Egg diameter larger than 200μm	Faulwetter et al 2014	Polytraits	database dedicated website - csv	http://polytraits.lifewatchgreece.eu
Marine	Invertebrates	mostly Europe, other world locations in lower numbers	Biological	Life history	Reproductive type	epitoky	Epitoky	89	Form of reproduction of marine polychates in which the new individual arises by modification and separation from the posterior end of the worm in order to leave the bottom and reproduce	Categorical_binary	yes - EPKY_YES - The organism undergoes epitokous metamorphosis no - EPKY_NO - The organism does not undergo epitokous metamorphosis	Faulwetter et al 2014	Polytraits	database dedicated website - csv	http://polytraits.lifewatchgreece.eu
Marine	Invertebrates	mostly Europe, other world locations in lower numbers	Biological	Life history	Fecundity	fecundity	Fecundity	95	The potential reproductive capacity of an organism or population, measured by the number of gametes (eggs) or asexual propagules	Categorical	1 - 50 - FEC_50 - Up to 50 eggs per female and reproductive event 50 - 500 - FEC_500 - From 50 to 500 eggs per female and reproductive event 500 - 2500 - FEC_2500 - From 500 to 2500 eggs per female and reproductive event 2500 - 10000 - FEC_10000 - From 2500 to 10000 eggs per female and reproductive event 10000 - 20000 - FEC_20000 - From 10000 to 20000 eggs per female and reproductive event 20000 …	Faulwetter et al 2014	Polytraits	database dedicated website - csv	http://polytraits.lifewatchgreece.eu
Marine	Invertebrates	mostly Europe, other world locations in lower numbers	Biological	Life history	Fertilisation	fertilization type	Fertilization type	192	Location of the union of male and female gametes	Categorical	internal - FER_INT - Fertilization takes place within the female's body external (broadcast spawner) - FER_EXT - A method of reproduction during which the gametes (egg and sperm) unite outside the body external (pseudocopulation) - FER_PSEU - A form of external fertilization where the partners are in close contact	Faulwetter et al 2014	Polytraits	database dedicated website - csv	http://polytraits.lifewatchgreece.eu
Marine	Invertebrates	mostly Europe, other world locations in lower numbers	Biological	Life history	Reproductive type	mode of reproduction	Mode of reproduction	245	The production by an organism of new individuals that contain some portion of their genetic material inherited from that organism	Categorical	gonochoristic - REP_GON - Having separate sexes throughout life simultaneous hermaphrodite - REP_SIM - Condition of hermaphroditic animals (and plants) in which the reproductive organs of both sexes are present and functional at the same time. sequential hermaphrodite - REP_SEQ - Sequential hermaphrodites are born as one sex, but can later change into the opposite sex asexual reproduction - REP_A…	Faulwetter et al 2014	Polytraits	database dedicated website - csv	http://polytraits.lifewatchgreece.eu
Marine	Invertebrates	mostly Europe, other world locations in lower numbers	Biological	Life history	Life history - miscellaneous	pattern of oogenesis	Pattern of oogenesis	349	Process of germ cell development in the female from the primordial germ cells through oogonia to the mature haploid ova	Categorical_binary	intraovarian - OOG_INTRA - Occurs when oocytes are retained by the ovary until most or all of oogenesis (and vitellogenesis) is completed. Ovaries are usually large, structurally complex, and persistent throughout the sexual phase of the female extraovarian - OOG_EXTRA - Occurs when small, previtellogenic oocytes are released form the ovary where they complete vitellogenesis in the fluid-filled c…	Faulwetter et al 2014	Polytraits	database dedicated website - csv	http://polytraits.lifewatchgreece.eu
Marine	Invertebrates	mostly Europe, other world locations in lower numbers	Biological	Life history	Life history - miscellaneous	population sex ratio	Population sex ratio	37	The ratio of male to female (or vice versa) in a population	Categorical	1:1 - PSR_EQ - The ratio of female to male in the population is 1 to 1 female > male - PSR_F - The number of females is higher in a population female < male - PSR_M - The number of males is higher in a population	Faulwetter et al 2014	Polytraits	database dedicated website - csv	http://polytraits.lifewatchgreece.eu
Marine	Invertebrates	mostly Europe, other world locations in lower numbers	Biological	Life history	Reproductive frequency	reproduction strategy of the individual	Reproduction strategy of the individual	117	Number of times an individual can reproduce during its lifetime	Categorical_binary	iteroparous - STRAT_ITER - Breeding several times per lifetime semelparous - STRAT_SEM - Organisms that have only one brood during the life time and then the parent usually dies	Faulwetter et al 2014	Polytraits	database dedicated website - csv	http://polytraits.lifewatchgreece.eu
Marine	Invertebrates	mostly Europe, other world locations in lower numbers	Biological	Life history	Life history - miscellaneous	resorption of eggs	Resorption of eggs	13	Ability to resorb all or part of the gametes instead of spawning them normally	Categorical_binary	yes - RESORP_YES - Organisms that have the ability of egg resorption no - RESORP_NO - Organisms that do not have the ability of egg resorption	Faulwetter et al 2014	Polytraits	database dedicated website - csv	http://polytraits.lifewatchgreece.eu
Marine	Invertebrates	mostly Europe, other world locations in lower numbers	Ecological	Body form	Reproduction-related body form	sexual metamorphosis	Sexual metamorphosis	75	Conspicuous change in the organism's body structure prior to reproduction	Categorical_binary	yes - SM_YES - Organisms that undergo sexual metamorphosis no - SM_NO - Organisms that do not undergo sexual metamorphosis	Faulwetter et al 2014	Polytraits	database dedicated website - csv	http://polytraits.lifewatchgreece.eu
Marine	Invertebrates	mostly Europe, other world locations in lower numbers	Biological	Life history	Reproductive frequency	spawning frequency of the population	Spawning frequency of the population	95	Period and frequency of spawning in a population	Categorical	multiple events / year - FREQ_MULTI - More than once per year, but in relatively defined peaks or intense periods that do not fall within a drawn-out period continuous or semi-continuous - FREQ_CONT - Reproduction occurs all year round or for the most part of the year annually / seasonally - FREQ_ANNU - Yearly over a drawn out period of several weeks or few months, or always in a defined season, …	Faulwetter et al 2014	Polytraits	database dedicated website - csv	http://polytraits.lifewatchgreece.eu
Marine	Invertebrates	mostly Europe, other world locations in lower numbers	Biological	Life history	Fertilisation	sperm type	Sperm type	168	Different types of sperm that occur in organisms and fertilize the eggs	Categorical	ect - aquasperm - SPERM_ECT - Type of sperm that are released into the water and fertilize similarly released eggs ent - aquasperm - SPERM_ENT - Type of sperm that are released freely into the ambient water but differ from ect-aquasperm in being gathered by, or in some other way reaching, the female introsperm - SPERM_INTRO - Have no contact with water when passed from male to female	Faulwetter et al 2014	Polytraits	database dedicated website - csv	http://polytraits.lifewatchgreece.eu
Marine	Invertebrates	mostly Europe, other world locations in lower numbers	Biological	Life history	Life history - miscellaneous	synchronization of spawning	Synchronization of spawning	63	Level of synchronization of the reproductive activity in a population	Categorical_binary	yes - SYNC_YES - Organisms whose populations undergo through a synchronized ripening of the gametes, usually culminating in an epidemic spawning event no - SYNC_NO - Organisms whose populations do not undergo through a synchronized ripening of the gametes	Faulwetter et al 2014	Polytraits	database dedicated website - csv	http://polytraits.lifewatchgreece.eu
Marine	Invertebrates	mostly Europe, other world locations in lower numbers	Biological	Life history	Larval and juvenile development	LARVAE: larval development	Larval development	182	The mode of development from the larval to the adult stage	Categorical_binary	direct development - LDEV_D - There are no intermediate larval stage(s) or postembryonic metamorphoses of any kind. Embryonic development culminates in the hatching or birth of a fully formed, albeit miniature adult indirect development - LDEV_I - One or more successive, free-living larval stages intervene between embryo and adult, and there is a more-or-less abrupt transition, or metamorphosis, …	Faulwetter et al 2014	Polytraits	database dedicated website - csv	http://polytraits.lifewatchgreece.eu
Marine	Invertebrates	mostly Europe, other world locations in lower numbers	Biological	Life history	Larval and juvenile development	LARVAE: larval mode of development	Larval mode of development	182	Larvae development in the water column or on/in soft- or hard-bottom substrata	Categorical	benthic - LM_B - Development on or near the bottom of a body of water pelagic - LM_P - Development in the water column	Faulwetter et al 2014	Polytraits	database dedicated website - csv	http://polytraits.lifewatchgreece.eu
Marine	Invertebrates	mostly Europe, other world locations in lower numbers	Biological	Life history	Life history - miscellaneous	LARVAE: metamorphosis type	Metamorphosis type	554	Generally, any anatomical remodelling between opposing life-history periods, i.e. between the larval and the adult stage, can be considered as a form of metamorphosis; these changes can be rapid and cataclysmic, or can proceed gradually, depending on the particular developmental basis for the juvenile body plan within the body of the larva	Categorical_binary	catastrophic - MV_CAT - The metamorphosis is accompanied by massive internal change coupled with catastrophic destruction of the larval tissues. Huge chunks of the larval body, its tissues and organs, are digested away and reabsorbed, or simply discarded non-catastrophic - MV_NCAT - The adult develops from the juvenile through a process of extension and differential growth, including different la…	Faulwetter et al 2014	Polytraits	database dedicated website - csv	http://polytraits.lifewatchgreece.eu
Marine	Invertebrates	mostly Europe, other world locations in lower numbers	Biological	Life history	Larval and juvenile development	LARVAE: parental care/Brood protection	Parental care/ Brood protection	183	Any parental trait that enhances the fitness of a parent’s offspring after the offspring is released from the female body; iviparity and other forms of lecitotrophy are excluded here from this definition and not considered as forms of parental care	Categorical_binary	yes - BP_YES - “Umbrella term”. Used to capture information that a species provides parental care to its offspring no - BP_NO - Used to capture information that a species does not provide parental care to its offspring beyond supplying them with a small package of yolk that serves as an initial source of nutrition until the offspring are fully capable of fending for themselves	Faulwetter et al 2014	Polytraits	database dedicated website - csv	http://polytraits.lifewatchgreece.eu
Marine	Invertebrates	mostly Europe, other world locations in lower numbers	Distribution	Habitat	Environmental position	environmental position	Environmental position	25	Living location of the organism in relation to the water column, the sea floor and other organisms	Categorical	Epibenthic -EP_EPIB - Living on the surface of the seabed Endobenthic - EP_ENDOB - Living within the sediment of the seabed but not in interstitial space Endolithic - EP_EL - Organism that colonize the interior of any kind of rock but not actively boring into it Lithotomous - EP_LITH - Actively boring into rocks and living in these burrows Epizoic - EP_EPIZ - Growing or living on or in a living a…	Faulwetter et al 2014	Polytraits	database dedicated website - csv	http://polytraits.lifewatchgreece.eu
Marine	Invertebrates	mostly Europe, other world locations in lower numbers	Distribution	Habitat	Substratum	habitat type	Habitat type	253	The place in which an organism lives. It is defined for the marine environment according to geographical location, physiographic features and the physical and chemical environment (including salinity, wave exposure, strength of tidal streams, geology, biological zone, substratum, 'features' (e.g. crevices, overhangs, rockpools) and 'modifiers' (e.g. sand-scour, wave-surge, substratum mobility)	Categorical	algae - HAB_ALG - Macroalgae surfaces, such as Laminaria spp., or fucoids biogenic reef - HAB_REEF - Solid, massive structure which is created by accumulations of organisms, usually rising from the seabed, or at least clearly forming a substantial, discrete community or habitat which is very different from the surrounding seabed. The structure of the reef may be composed almost entirely of the re…	Faulwetter et al 2014	Polytraits	database dedicated website - csv	http://polytraits.lifewatchgreece.eu
Marine	Invertebrates	mostly Europe, other world locations in lower numbers	Distribution	Habitat	Physiography	physiographic feature	Physiographic feature	165	The general physical characteristics of the marine environment in which an organism lives	Categorical	open coast - PHF_COAST - Any part of the coast not within a marine inlet, strait or lagoon, including offshore rocks and small islands. This includes MNCR types; Linear coast, Islands / Rocks and Semi-enclosed coast offshore seabed - Seabed beyond three miles (5km) from the shore strait - PHF_STRAIT - Strait is a narrow channel of water that connects two larger bodies of water, and thus lies betw…	Faulwetter et al 2014	Polytraits	database dedicated website - csv	http://polytraits.lifewatchgreece.eu
Marine	Invertebrates	mostly Europe, other world locations in lower numbers	Distribution	Habitat	Substratum	substrate type	Substrate type	396	The surface on which an organism lives; the substrate may simply provide structural support, or may provide nutrients	Categorical	bedrock - SUBST_ROCK - Any stable hard substratum not separated into boulders or smaller sediment units large to very large boulders - SUBST_LB - Unattached rock, of large (512 - 1024 mm) or very large (>1024 mm) size small boulders - SUBST_SB - Unattached rock, of small (256 - 512 mm) size cobbles - SUBST_COB - Sediment characterised by an average particle diameter between 64 and 256 mm pebbles …	Faulwetter et al 2014	Polytraits	database dedicated website - csv	http://polytraits.lifewatchgreece.eu
Marine	Invertebrates	mostly Europe, other world locations in lower numbers	Biological	Life history	Fertilised Egg/Larval settlement location	LARVAE: habitat type of settlement/early development	Habitat type of settlement/ early development	48	Habitat type of the larval settlement and early development after metamorphosis	Categorical	algae - HSET_ALG - Macroalgae surfaces, such as Laminaria spp. or fucoids biogenic reef - HSET_BIO - Solid, massive structure which is created by accumulations of organisms, usually rising from the seabed, or at least clearly forming a substantial, discrete community or habitat which is very different from the surrounding seabed. The structure of the reef may be composed almost entirely of the re…	Faulwetter et al 2014	Polytraits	database dedicated website - csv	http://polytraits.lifewatchgreece.eu
Marine	Invertebrates	mostly Europe, other world locations in lower numbers	Biological	Life history	Fertilised Egg/Larval settlement location	LARVAE: substrate type of settlement	Substrate type of settlement	35	Settlement is defined as the behavioural performance when pelagic larvae descend from the plankton to the benthos, and move upon the substratum with or without attaching to it; settlement is reversible: a larva can swim up again from the substrate to resettle at another location; the surface on which larvae choose to settle is defined as the substrate of settlement	Categorical	hard substrates - SETTL_HARD - One or more successive, free-living larval stages intervene between embryo and adult, with a more-or-less abrupt transition, or metamorphosis, between the last larval stage and the adult sand - SETTL_SAND - Particles defined in three size categories: very coarse sand and granules (1 - 4 mm); medium and coarse sand (0.25 - 1 mm); very fine and fine sand (0.063 - 0.25…	Faulwetter et al 2014	Polytraits	database dedicated website - csv	http://polytraits.lifewatchgreece.eu
Marine	Invertebrates	mostly Europe, other world locations in lower numbers	Distribution	Habitat	Salinity (regime)	survival salinity	Survival salinity	108	The range of salinities in which an organism is capable to survive and grow	Categorical	full salinity - SAL_FULL - The capability of an organism to live in environments of average marine water salinity (30 – 40 ‰) variable salinity - SAL_VAR - The capability of an organism to live in environments of variable salinity (18 – 40 ‰) reduced salinity - SAL_RCD - The capability of an organism to live in brackish water having a wide range of salinity between 18 ‰ and 30 ‰ low salinity - SA…	Faulwetter et al 2014	Polytraits	database dedicated website - csv	http://polytraits.lifewatchgreece.eu
Marine	Invertebrates	mostly Europe, other world locations in lower numbers	Ecological	Ecophysiology	Environmental parameters	survival temperature	Survival temperature	147	The range of temperatures in which an organism is capable to survive and grow	Categorical	cold waters - TEMP_COLD - The capability of an organism to live in cold water environments (<0 - 10 °C) warm/ temperate/ subtropical waters - TEMP_WARM - The capability of an organism to live in environments of average temperatures (10 - 25°C) tropical waters - TEMP_HOT - The capability of an organism to live in warm water environments (>25 °C)	Faulwetter et al 2014	Polytraits	database dedicated website - csv	http://polytraits.lifewatchgreece.eu
Marine	Invertebrates	mostly Europe, other world locations in lower numbers	Ecological	Ecophysiology	Environmental parameters	reproduction temperature	Reproduction temperature	32	Water temperature that initiates or enhances reproduction	Categorical	cold waters - RT_COLD - Reproduction in cold water environments (<0 - 10 °C) warm/ temperate/ subtropical waters - RT_TEMP - Reproduction in environments of average temperatures (10-25°C) tropical waters - RT_WARM - Reproduction in warm water environments (>25 °C)	Faulwetter et al 2014	Polytraits	database dedicated website - csv	http://polytraits.lifewatchgreece.eu
Marine	Invertebrates	mostly Europe, other world locations in lower numbers	Distribution	Habitat	Tolerance	tolerance (AMBI index)	Tolerance (AMBI index)	117	The sensitivity of an organism to organic enrichment, classified through the AMBI index	Categorical	group I - TOL_I - Species very sensitive to organic enrichment and present under unpolluted conditions (initial state) group II - TOL_II - Species indifferent to enrichment, always present in low densities with non-significant variations with time (from initial state to slightly unbalanced condition) group III - TOL_III - Species tolerant to excess organic matter enrichment. These species may occ…	Faulwetter et al 2014	Polytraits	database dedicated website - csv	http://polytraits.lifewatchgreece.eu
Marine	Invertebrates	mostly Europe, other world locations in lower numbers	Distribution	Vertical biological zone (zonation)	Vertical biological zone (zonation)	depth zonation (benthos)	Depth zonation (benthos)	286	The depth at which an organism occurs in the water column, commonly defined based on ecological features of the zonation	Categorical	supralittoral zone - DZ_SUP - The zone of the shore immediately above the highest water leveland subjected to wetting by spray or wave splash littoral zone - DZ_LIT - The area of the foreshore and seabed that is exposed to the air at low tide and submerged at high tide, i.e., the area between tide marks sublittoral zone - DZ_SUB - The zone of the shore immediately below the lowest water level and…	Faulwetter et al 2014	Polytraits	database dedicated website - csv	http://polytraits.lifewatchgreece.eu
Marine	Invertebrates	mostly Europe, other world locations in lower numbers	Distribution	Vertical biological zone (zonation)	Vertical biological zone (zonation)	depth zonation (pelagic)	Depth zonation (pelagic)	18	The depth at which an organism occurs in the water column, usually defined based on ecological features of the zonation	Categorical	epipelagic - DZP_EPI - The zone of an ocean from the surface to 200m where photosynthesis can occur, due to the penetration of light mesopelagic - DZP_MESO - Water column from the upper aphotic zone (ca. 200 m) to a depth of ca. 100 m. bathypelagic - DZP_BATH - Water column from ca. 1000 m to a depth of ca. 2500 m abyssopelagic - DZP_ABY - The zone of the ocean below the bathypelagic zone, with i…	Faulwetter et al 2014	Polytraits	database dedicated website - csv	http://polytraits.lifewatchgreece.eu
Marine	Invertebrates	mostly Europe, other world locations in lower numbers	Ecological	Body form	Body structures	tube/burrow material	Tube/ burrow material	132	Materials used for the construction of an organism's tube or burrow (if present)	Categorical	clay - TUBE_CLAY - Tubes/burrows constructed of clay, a group of hydrous aluminium phyllosilicate minerals that are typically less than 3.9 micrometres in diameter gravel - TUBE_GRAV - Tubes/burrows constructed of gravel, an environmental material which is composed of pieces of rock that are at least two millimeters (2 mm) in its largest dimension and no more than 75 millimeters sand - TUBE_SAND …	Faulwetter et al 2014	Polytraits	database dedicated website - csv	http://polytraits.lifewatchgreece.eu
Marine	Invertebrates	mostly Europe, other world locations in lower numbers	Ecological	Ecological interaction	Habitat modification	ecosystem engineering	Ecosystem engineering	303	Ecosystem engineers when they directly or indirectly modulate the availability of resources to other species, by causing physical state changes in biotic or abiotic materials; in so doing they modify, maintain and/or create habitats	Categorical	yes - RW_YES - “Umbrella term”. Used to capture information that a species is an ecosystem engineer, without specifying the type of engineering no - RW_NO - “Umbrella term”. Used to capture information that a species is not an ecosystem engineer biodiffusor - RW_DIFF - Biodiffusors include organisms with activities that usually result in a constant and random local sediment biomixing over short d…	Faulwetter et al 2014	Polytraits	database dedicated website - csv	http://polytraits.lifewatchgreece.eu
Marine	Invertebrates	mostly Europe, other world locations in lower numbers	Ecological	Feeding	Feeding apparatus	feeding structure	Feeding structure	547	The feeding structures of the polychaetes vary, reflecting the diversity of feeding types. There are two major anatomical/morphological features involved in the polychaetes feeding: the pharynx and the feeding structures of the prostomium (e.g. palps)	Categorical	simple axial pharynx - STRUCT_SAP - A sac-like pharynx relying on fluid pressure from the coelom for eversion ventral buccal organ (simple) - STRUCT_VBO - A variable set of folds, musculature and glands, present on the ventral side of many polychaetes, is usually referred to as a ventral pharynx and is the most common form in Polychaetes ventral muscular pharynx - STRUCT_VMP - The ventral and lat…	Faulwetter et al 2014	Polytraits	database dedicated website - csv	http://polytraits.lifewatchgreece.eu
Marine	Invertebrates	mostly Europe, other world locations in lower numbers	Ecological	Feeding	Food Type/Diet	feeding type	Feeding type	317	The common diet of an organism that includes the food items that it is enzymatically and behaviourally capable of using	Categorical	predator - FEED_P - An organism that feeds by preying on other organisms, killing them for food suspension feeder - FEED_F - Any organism which feeds on particulate organic matter, including plankton, suspended in the water column non-selective deposit feeder - FEED_NSD - An organism that feeds on mud or sand and may show a little discrimination in the size or type of particles eaten. The sedimen…	Faulwetter et al 2014	Polytraits	database dedicated website - csv	http://polytraits.lifewatchgreece.eu
Marine	Invertebrates	mostly Europe, other world locations in lower numbers	Ecological	Feeding	Food Type/Diet	typically feeds on	Typically feeds on	148	The type of food an organism prefers	Categorical	algae - TF_ALG - Algae as food source bacteria - TF_BACT - Bacteria as food source annelids - TF_ANN - Annelida as food source ciliates - TF_CIL - Ciliates as food source crustaceans - TF_CRUS - Crustaceans as food source diatoms - TF_DIAT - Diatoms as food source flagellates - TF_FLAG - Flagellates as food source foraminiferans - TF_FORAM - Foraminiferans as food source mollusks - TF_MOLL - Moll…	Faulwetter et al 2014	Polytraits	database dedicated website - csv	http://polytraits.lifewatchgreece.eu
Marine	Invertebrates	mostly Europe, other world locations in lower numbers	Ecological	Feeding	Food Type/Diet	LARVAE: larval feeding type	Larval feeding type	425	The existence of two distinct larval types, feeding and non-feeding, has established the current paradigm for larval ecology. Feeding larvae are larvae that can capture and use exogenous food, whereas non-feeding larvae are larvae that cannot capture or use exogenous food	Categorical	planktotrophic - LFT_P - A larval development strategy in which small eggs are converted into larger juveniles by means of larval feeding and growth maternally derived nutrition - LFT_M - “Umbrella term” describing the maternal sources of nutrition and including the terms lecithotrophy, adelphophagy, and translocation of nutrients	Faulwetter et al 2014	Polytraits	database dedicated website - csv	http://polytraits.lifewatchgreece.eu
Marine	Invertebrates	mostly Europe, other world locations in lower numbers	Ecological	Mode of life	Dependency/Association	sociability	Sociability	162	“Umbrella term”. Is used to capture information that an organism, population or species is living alone or interacting with others forming groups/communities or colonies (through asexual reproduction) This term and its modalities are poorly defined and will likely be re-defined within the context of this database	Categorical	algae - SOC_ALG - Species that interact/live with algae seagrasses - SOC_PHAN - Species that interact/live with seagrass meadows annelids - SOC_ANN - Species that interact/live with annelids bacteria - SOC_BACT - Species that interact/live with bacteria crustaceans - SOC_CRUS - Species that interact/live with crustaceans mollusks - SOC_MOLL - Species that interact/live with mollusks branchiostomi…	Faulwetter et al 2014	Polytraits	database dedicated website - csv	http://polytraits.lifewatchgreece.eu
Marine	Invertebrates	mostly Europe, other world locations in lower numbers	Ecological	Movement	Migration	migrations of adult	Migrations of adult	41	Movement of an organism or group from one habitat or location to another This trait is poorly defined for invertebrates. Within the context of this database it will likely be redefined or become obsolete	Categorical_binary	yes - MIGR_YES - “Umbrella term”. Used to capture information that a species in its adult stage is migratory no - MIGR_NO - “Umbrella term”. Used to capture information that a species in its adult stage is non-migratory and remains within the same area	Faulwetter et al 2014	Polytraits	database dedicated website - csv	http://polytraits.lifewatchgreece.eu
Marine	Invertebrates	mostly Europe, other world locations in lower numbers	Ecological	Movement	Mobility	mobility of adult	Mobility of adult	433	The capability of an organism to move spontaneously and freely	Categorical	crawler - MOB_CRAWL - An organism that moves along on the substratum via movements of its legs, appendages (e.g. parapodia and chaetae) or muscles burrower - MOB_BUR - An organism that lives or moves in a burrow in soft sediments swimmer - MOB_SWIM - An organism that moves through the water column via movements of its fins, legs or appendages, via undulatory movements of the body or via jet propu…	Faulwetter et al 2014	Polytraits	database dedicated website - csv	http://polytraits.lifewatchgreece.eu
Marine	Invertebrates	mostly Europe, other world locations in lower numbers	Ecological	Movement	Mobility	LARVAE: juvenile mobility	Juvenile mobility	51	The capability of a juvenile to move spontaneously and freely	Categorical	crawler - JMOB_CRAWL - An organism that moves along on the substratum via movements of its legs, appendages (e.g. parapodia and chaetae) or muscles swimmer - JMOB_SWIM - An organism that moves through the water column via movements of its fins, legs or appendages, via undulatory movements of the body or via jet propulsion; includes pelagic phases during reproduction (swarming at the surface) non-…	Faulwetter et al 2014	Polytraits	database dedicated website - csv	http://polytraits.lifewatchgreece.eu
Marine	Invertebrates	mostly Europe, other world locations in lower numbers	Ecological	Feeding	Food Type/Diet	predated by	Predated by	57	Organism categories that feed by preying on the present species	Categorical	annelids - PRED_ANN - Prey for other annelids crustaceans - PRED_CRUS - Prey for crustacean species fish - PRED_FISH - Prey for fish species birds - PRED_BIRD - Prey for bird species mollusks - PRED_MOLL - Prey for mollusks echinoderms - PRED_ECHI - Prey for echinoderm species	Faulwetter et al 2014	Polytraits	database dedicated website - csv	http://polytraits.lifewatchgreece.eu
Marine	Invertebrates	mostly Europe, other world locations in lower numbers	Biological	Life history	Life history - miscellaneous	factors triggering reproduction	Factors triggering reproduction	39	Factors that can initiate or enhance reproduction	Categorical	lunar cycle - FAC_LUN - Reproduction which is timed to particular phases of the lunar cycle (or the semilunar cycle of spring and neap tides) pheromones / hormones - FAC_HOR - Spawning as a result of a pheromonal interaction between swarming males and females. Hormonal factors may be involved not only in the timing of reproduction but also in sexual differentiation photoperiod - FAC_PHO - Reprodu…	Faulwetter et al 2014	Polytraits	database dedicated website - csv	http://polytraits.lifewatchgreece.eu
Marine	Invertebrates	mostly Europe, other world locations in lower numbers	Biological	Life history	Larval and juvenile development	LARVAE: location of parental care	Location of parental care	127	Location of the parental care (if provided), either near the body of the parent or at a distance from it	Categorical	outside microenvironment of the parent - PC_FAR - Parental care is provided through e.g. protective structures, but not on the body of the parent or in its immediate living environment (e.g. in a burrow, tube or nest) within microenvironment of the parent - PC_NEAR - Parental care is provided either on the body of the parent or in its immediate living environment (e.g. in a burrow, tube or nest)	Faulwetter et al 2014	Polytraits	database dedicated website - csv	http://polytraits.lifewatchgreece.eu
Marine	Fish	Arctic	Biological	Body size	Body length	body size (maximum body length)	Length	52	maximum body length	Numerical	cm	Frainer et al 2017	NA	supplementary material - pdf	https://doi.org/10.1073/pnas.1706080114
Marine	Fish	Arctic	Biological	Life history	Egg or propagule size	egg size (mean size)	Egg size	52	mean size	Numerical	mm	Frainer et al 2017	NA	supplementary material - pdf	https://doi.org/10.1073/pnas.1706080114
Marine	Fish	Arctic	Biological	Life history	Fecundity	mean fecundity (no. of eggs)	Fecundity	52	nº of eggs	Numerical	number of eggs	Frainer et al 2017	NA	supplementary material - pdf	https://doi.org/10.1073/pnas.1706080114
Marine	Fish	Arctic	Biological	Life history	Life span	longevity (maximum age)	Longevity	52	maximum age	Numerical	years	Frainer et al 2017	NA	supplementary material - pdf	https://doi.org/10.1073/pnas.1706080114
Marine	Fish	Arctic	Biological	Life history	Age at maturity	age at maturity (mean age)	AgeMat	52	mean age	Numerical	years	Frainer et al 2017	NA	supplementary material - pdf	https://doi.org/10.1073/pnas.1706080114
Marine	Fish	Arctic	Biological	Life history	Body size at maturity	length at maturity (mean size)	LengthMat	52	mean size	Numerical	cm	Frainer et al 2017	NA	supplementary material - pdf	https://doi.org/10.1073/pnas.1706080114
Marine	Fish	Arctic	Biological	Physiology	Life history rates	growth rate (cm · y−1)	GroRate	52	NA	Numerical	cm/y	Frainer et al 2017	NA	supplementary material - pdf	https://doi.org/10.1073/pnas.1706080114
Marine	Fish	Arctic	Distribution	Depth	Depth range	depth range (1–3, small to large range)	Depth	52	NA	Categorical	1 - small range 2 3 - large range	Frainer et al 2017	NA	supplementary material - pdf	https://doi.org/10.1073/pnas.1706080114
Marine	Fish	Arctic	Distribution	Habitat	Environmental position	habitat affinity % (demersal and pelagic)	Dem Pelag	52	NA	Categorical_fuzzy	demersal pelagic	Frainer et al 2017	NA	supplementary material - pdf	https://doi.org/10.1073/pnas.1706080114
Marine	Fish	Arctic	Distribution	Habitat	Salinity (regime)	salinity range (1–3, small to large range)	Salin	52	NA	Categorical	1 - small range 2 3 - large range	Frainer et al 2017	NA	supplementary material - pdf	https://doi.org/10.1073/pnas.1706080114
Marine	Fish	Arctic	Ecological	Ecophysiology	Environmental parameters	temperature range (1–3, small to large range)	Temp	52	NA	Categorical	1 - small range 2 3 - large range	Frainer et al 2017	NA	supplementary material - pdf	https://doi.org/10.1073/pnas.1706080114
Marine	Fish	Arctic	Ecological	Feeding	Food Type/Diet	feeding ecology % (benthivory, piscivory, and planktivory)	Benth Pisc Plank	52	NA	Categorical_fuzzy	Benth - benthivory Pisc - piscivory Plank - planktivory	Frainer et al 2017	NA	supplementary material - pdf	https://doi.org/10.1073/pnas.1706080114
Marine	Fish	Arctic	Ecological	Feeding	Food Type/Diet	No. links to prey of different functional groups (detritus, zooplankton, benthic invertebrates, fish)	Detr Zoo Benth Fish	52	NA	Categorical	Detr - detritus Zoo - zooplankton Benth - benthic invertebrates Fish - fish	Frainer et al 2017	NA	supplementary material - pdf	https://doi.org/10.1073/pnas.1706080114
Marine	Fish	Arctic	Ecological	Feeding	Food Type/Diet	omnivory (variability in trophic levels among the trophospecies in the diet)	Omnivory	52	variability in trophic levels among the trophospecies in the diet	Numerical	NA	Frainer et al 2017	NA	supplementary material - pdf	https://doi.org/10.1073/pnas.1706080114
Marine	Fish	Arctic	Ecological	Feeding	Food Type/Diet	No. links to predators of different functional groups (benthic invertebrates, fish, birds, mammals)	Benth Fish Birds Mamm	52	NA	Categorical	Benth - benthic invertebrates Fish - fish Birds - birds Mamm - mammals	Frainer et al 2017	NA	supplementary material - pdf	https://doi.org/10.1073/pnas.1706080114
Freshwater	Fish	USA	Biological	Body size	Body length	maximum total length (MAXTL)	MAXTL	796	Maximum total length. Some records may estimate asymptotic length. We assumed that the difference between maximum observed length and asymptotic length is negligible	Numerical	cm	Frimpong & Angermeier 2009	FISHTRAITS	database dedicated website - xls	https://www.sciencebase.gov/catalog/item/5a7c6e8ce4b00f54eb2318c0
Freshwater	Fish	USA	Biological	Life history	Age at maturity	age at maturity (MATUAGE)	MATUAGE	705	Mean, median, or modal age at maturity for females. Where different ages at maturity were obtained for distinct populations, the clearly supported records were averaged. Male maturity age was accepted where female data were not available	Numerical	years	Frimpong & Angermeier 2009	FISHTRAITS	database dedicated website - xls	https://www.sciencebase.gov/catalog/item/5a7c6e8ce4b00f54eb2318c0
Freshwater	Fish	USA	Biological	Life history	Life span	longevity (LONGEVITY)	LONGEVITY	675	Longevity in years based on life in the wild wherever available. Where not indicated, the record was assumed to be from the wild. If wild records were not known, a record from captivity was accepted	Numerical	years	Frimpong & Angermeier 2009	FISHTRAITS	database dedicated website - xls	https://www.sciencebase.gov/catalog/item/5a7c6e8ce4b00f54eb2318c0
Freshwater	Fish	USA	Biological	Life history	Fecundity	fecundity (FECUNDITY)	FECUNDITY	681	Maximum reported fecundity	Numerical	NA	Frimpong & Angermeier 2009	FISHTRAITS	database dedicated website - xls	https://www.sciencebase.gov/catalog/item/5a7c6e8ce4b00f54eb2318c0
Freshwater	Fish	USA	Biological	Life history	Reproductive frequency	reproductive type (SERIAL)	SERIAL	635	Reproductive type as inferred from evidence in anypart of the species range. Accepted evidence included observations that multiple clutches of eggs are released over the spawning season by an individual female or that distinct batches of eggs at different stages of maturation are in the ovaries	Categorical_binary	True - Batch spawner False - Serial spawner	Frimpong & Angermeier 2009	FISHTRAITS	database dedicated website - xls	https://www.sciencebase.gov/catalog/item/5a7c6e8ce4b00f54eb2318c0
Freshwater	Fish	USA	Biological	Life history	Reproductive season	JAN–DEC - % in a specific month (e.g. APR, May, Jun...)	APR	800	The proportion of the month in the species’ spawning season, following the convention of Menhinick (1991). Data were converted from weeks to proportion of the month, yielding precision of 0.25. See also SEASON and REPSTATE - Proportion of April	Numerical	NA	Frimpong & Angermeier 2009	FISHTRAITS	database dedicated website - xls	https://www.sciencebase.gov/catalog/item/5a7c6e8ce4b00f54eb2318c0
Freshwater	Fish	USA	Biological	Life history	Reproductive season	spawning season	SEASON	743	The sum of the proportions of each month in which spawning occurs (columns from JAN-DEC); approximates length of the spawning season	Numerical	NA	Frimpong & Angermeier 2009	FISHTRAITS	database dedicated website - xls	https://www.sciencebase.gov/catalog/item/5a7c6e8ce4b00f54eb2318c0
Freshwater	Fish	USA	Biological	Life history	Larval and juvenile development	reproduction mode	A_1_1 A_1_2 A_1_3 A_1_3A A_1_3B A_1_3C A_1_4 A_1_5 A_1_6 A_2_3A A_2_3B A_2_3C A_2_4A A_2_4C B_1_3A B_1_4 B_2_2 B_2_3A B_2_3B B_2_4 B_2_5 B_2_6 B_2_7A B_2_7B B_2_7C C1_3_4_C2_4	795	NA	Categorical	A_1_1 - Binary - Nonguarders; Open substratum spawners; Pelagophils A_1_2 - Binary - Nonguarders; Open substratum spawners; Lithopelagophils A_1_3 - Binary A_1_3A - Binary - Nonguarders; Open substratum spawners; Lithophils (rock-gravel) A_1_3B - Binary - Nonguarders; Open substratum spawners; Lithophils (gravel-sand) A_1_3C - Binary - Nonguarders; Open substratum spawners; Lithophils (siltmud) A…	Frimpong & Angermeier 2009	FISHTRAITS	database dedicated website - xls	https://www.sciencebase.gov/catalog/item/5a7c6e8ce4b00f54eb2318c0
Freshwater	Fish	USA	Distribution	Elevation	Elevation	elevation	LACUSTRINE LOWLAND UPLAND MONTANE	794	NA	Categorical	LACUSTRINE - Binary - Lentic systems LOWLAND - Binary - Lowland elevation UPLAND - Binary - Highland elevation MONTANE - Binary - Mountainous physiography	Frimpong & Angermeier 2009	FISHTRAITS	database dedicated website - xls	https://www.sciencebase.gov/catalog/item/5a7c6e8ce4b00f54eb2318c0
Freshwater	Fish	USA	Distribution	Habitat	Substratum	substrate association	MUCK CLAYSILT SAND GRAVEL COBBLE BOULDER BEDROCK VEGETAT DEBRDETR LWD PELAGIC	802	NA	Categorical	MUCK - Binary - Muck substrate CLAYSILT - Binary - Clay or silt substrate SAND - Binary - Sand substrate GRAVEL - Binary - Gravel substrate COBBLE - Binary - Cobble or pebble substrate BOULDER - Binary - Boulder substrate BEDROCK - Binary - Bedrock substrate VEGETAT - Binary - Aquatic vegetation DEBRDETR - Binary - Organic debris or detrital substrate LWD - Binary - Large woody debris PELAGIC - B…	Frimpong & Angermeier 2009	FISHTRAITS	database dedicated website - xls	https://www.sciencebase.gov/catalog/item/5a7c6e8ce4b00f54eb2318c0
Freshwater	Fish	USA	Distribution	Habitat	Tidal streams and water flow (range)	fluvial preference	PREFLOT PREFLEN SLOWCURR MODCURR FASTCURR	794	NA	Categorical	PREFLOT - Binary - Lotic and lentic systems but more often in lotic PREFLEN - Binary - Lotic and lentic systems but more often in lentic SLOWCURR - Binary - Slow current MODCURR - Binary - Moderate current FASTCURR - Binary - Fast current	Frimpong & Angermeier 2009	FISHTRAITS	database dedicated website - xls	https://www.sciencebase.gov/catalog/item/5a7c6e8ce4b00f54eb2318c0
Freshwater	Fish	USA	Distribution	Habitat	Physiography	stream size association	LARGERIV SMALLRIV SPRGSUBT CREEK	794	NA	Categorical	LARGERIV - Binary - Medium to large river SMALLRIV - Binary - Stream to small river SPRGSUBT - Binary - Spring or subterranean water CREEK - Binary - Creek	Frimpong & Angermeier 2009	FISHTRAITS	database dedicated website - xls	https://www.sciencebase.gov/catalog/item/5a7c6e8ce4b00f54eb2318c0
Freshwater	Fish	USA	Distribution	Habitat	Salinity (regime)	salinity tolerance	EURYHALINE	798	EURYHALINE - Binary - Species with wide salinity tolerance; mostly obtained from species zoogeographic summaries in Hocutt and Wiley (1986)	Categorical_binary	true false	Frimpong & Angermeier 2009	FISHTRAITS	database dedicated website - xls	https://www.sciencebase.gov/catalog/item/5a7c6e8ce4b00f54eb2318c0
Freshwater	Fish	USA	Ecological	Ecophysiology	Environmental parameters	temperature tolerance	MINTEMP	695	Minimum Temperature - The 30-year average minimum January temperature at range centroid in degrees Celsius. Range centroids were used to extract values from 400-m resolution temperature grids obtained from Climate Source, Inc., Oregon	Numerical	degrees Celsius	Frimpong & Angermeier 2009	FISHTRAITS	database dedicated website - xls	https://www.sciencebase.gov/catalog/item/5a7c6e8ce4b00f54eb2318c0
Freshwater	Fish	USA	Ecological	Ecophysiology	Environmental parameters	temperature tolerance	MAXTEMP	695	Maximum Temperature - 30-year average maximum July temperature at range centroid in degrees Celsius. Range centroids were used to extract values from 400-m resolution temperature grids obtained from Climate Source, Inc., Oregon	Numerical	degrees Celsius	Frimpong & Angermeier 2009	FISHTRAITS	database dedicated website - xls	https://www.sciencebase.gov/catalog/item/5a7c6e8ce4b00f54eb2318c0
Freshwater	Fish	USA	Ecological	Feeding	Food Type/Diet	trophic ecology	NONFEED BENTHIC SURWCOL MACVASCU DETRITUS INVLVFSH FSHCRCRB BLOOD EGGS OTHER	794	NA	Categorical	NONFEED - Binary - Adults do not feed BENTHIC - Binary - Benthic feeder SURWCOL - Binary - Surface or water column feeder ALGPHYTO - Binary - Algae or phytoplankton, including filamentous algae MACVASCU - Binary - Any part of macrophytes and vascular plants DETRITUS - Binary - Detritus or unidentifiable vegetative matter INVLVFSH - Binary - Aquatic and terrestrial invertebrates including zooplank…	Frimpong & Angermeier 2009	FISHTRAITS	database dedicated website - xls	https://www.sciencebase.gov/catalog/item/5a7c6e8ce4b00f54eb2318c0
Freshwater	Fish	USA	Ecological	Movement	Migration	migratory	POTANADR	688	NA	Categorical_binary	POTANADR - Binary - Potamodromous or anadromous. Species that exhibit significant movement related to spawning. We concentrated on movements between marine and freshwater or within freshwater from large river, reservoirs, or lakes to tributary streams	Frimpong & Angermeier 2009	FISHTRAITS	database dedicated website - xls	https://www.sciencebase.gov/catalog/item/5a7c6e8ce4b00f54eb2318c0
Freshwater, Estuarine, Marine	Fish	Worldwide	Ecological	Feeding	Food Type/Diet	Trophic level (y)	NA	2297	Trophic levels (here abbreviated to ‘troph’, to avoid overlap with ‘TL’, used for total length), express where fish and other organisms tend to operate in their respective food webs NOTE: trophic level of the PREDATOR	Numerical	NA	Froese R & Pauly D. Editors. 2021	Fishbase	r package - any file format	https://doi.org/10.1111/j.1095-8649.2012.03464.x
Freshwater, Estuarine, Marine	Fish	Worldwide	Ecological	Feeding	Food Type/Diet	Food I	NA	8367	indicates broad food groups that are consumed	Categorical	"detritus" "others" "plants" "zoobenthos" "zooplankton" "nekton"	Froese R & Pauly D. Editors. 2021	Fishbase	r package - any file format	https://doi.org/10.1111/j.1095-8649.2012.03464.x
Freshwater, Estuarine, Marine	Fish	Worldwide	Ecological	Feeding	Food Type/Diet	Food II	NA	8367	NA	Categorical	"detritus" "others" "other plants" "phytoplankton" "worms" "insects" "other plank. invertebrates" "plank. crust." "other terrest. invertebrates" "other benth. invertebrates" "finfish" "benth. crust." "mollusks" "sponges/tunicates" "fish (early stages)" "echinoderms" "cephalopods" "herps" "cnidarians" "jellyfish/hydroids" "other benth. Invertebrates" "other plank. Invertebrates" "birds" "mammals" …	Froese R & Pauly D. Editors. 2021	Fishbase	r package - any file format	https://doi.org/10.1111/j.1095-8649.2012.03464.x
Freshwater, Estuarine, Marine	Fish	Worldwide	Ecological	Feeding	Food Type/Diet	Food III	NA	8367	NA	Text	"debris" "n.a./others" "benthic algae/weeds" "periphyton" "blue-green algae" "diatoms" "dinoflagellates" "green algae" "n.a./other phytoplankton" "non-annelids" "insects" "n.a./other plank. invertebrates" "plank. copepods" "n.a./other plank. crustaceans" "n.a./terrest. insects" "terrestrial plants" "n.a./other benth. invertebrates" "cladocerans" "bony fish" "amphipods" "ostracods" "shrimps/prawns…	Froese R & Pauly D. Editors. 2021	Fishbase	r package - any file format	https://doi.org/10.1111/j.1095-8649.2012.03464.x
Freshwater, Estuarine, Marine	Fish	Worldwide	Ecological	Feeding	Food Type/Diet	Food name	NA	8367	(text) field refers to the scientific name of the food item, if specified	Text	Text	Froese R & Pauly D. Editors. 2021	Fishbase	r package - any file format	https://doi.org/10.1111/j.1095-8649.2012.03464.x
Freshwater, Estuarine, Marine	Fish	Worldwide	Ecological	Feeding	Food Type/Diet	Predator Stage	NA	8367	larvae; recruits/juv., juv./adults (used as default for cases where the predator stage is not available); adults	Categorical	"juv./adults" "recruits/juv." "adults" "larvae"	Froese R & Pauly D. Editors. 2021	Fishbase	r package - any file format	https://doi.org/10.1111/j.1095-8649.2012.03464.x
Freshwater, Estuarine, Marine	Fish	Worldwide	Biological	Physiology	Metabolic rates	Q/B (1/y)	NA	98	Food consumption per unit biomass per year of a fish population	Numerical	food consumption per unit biomass per year of a fish population	Froese R & Pauly D. Editors. 2021	Fishbase	r package - any file format	https://doi.org/10.1111/j.1095-8649.2012.03464.x
Freshwater, Estuarine, Marine	Fish	Worldwide	Biological	Physiology	Life history rates	Ration (% BWD)	NA	52	(% BWD, i.e., weight of food injected in a day × 100/body weight) Percent body weight per day	Numerical	food consumption per unit biomass per year of a fish population	Froese R & Pauly D. Editors. 2021	Fishbase	r package - any file format	https://doi.org/10.1111/j.1095-8649.2012.03464.x
Freshwater, Estuarine, Marine	Fish	Worldwide	Biological	Physiology	Metabolic rates	K1	NA	28	(= food conversion efficiency = growth in weight / weight of food ingested) over a given period	Numerical	NA	Froese R & Pauly D. Editors. 2021	Fishbase	r package - any file format	https://doi.org/10.1111/j.1095-8649.2012.03464.x
Freshwater, Estuarine, Marine	Fish	Worldwide	Biological	Physiology	Excretion rate/ratio	Evac'n rate (/h)	NA	12	the fraction of the stomach content which is passed through the hindgut per hour	Numerical	NA	Froese R & Pauly D. Editors. 2021	Fishbase	r package - any file format	https://doi.org/10.1111/j.1095-8649.2012.03464.x
Freshwater, Estuarine, Marine	Fish	Worldwide	Ecological	Feeding	Food Type/Diet	Functional groups - PredatorI	NA	2061	NA	Categorical	"cnidarians", "mollusks", "crustaceans"	Froese R & Pauly D. Editors. 2021	Fishbase	r package - any file format	https://doi.org/10.1111/j.1095-8649.2012.03464.x
Freshwater, Estuarine, Marine	Fish	Worldwide	Ecological	Feeding	Food Type/Diet	Functional groups - PredatorII	NA	2061	NA	Categorical	"jellyfish/hydroids; sea anemones; corals", "gastropods; squids/cuttlefish; octopus", "copepods; mysids; isopods; amphipods; stomatopods; euphausiids; shrimps/prawns; lobsters; crabs; other crustaceans"	Froese R & Pauly D. Editors. 2021	Fishbase	r package - any file format	https://doi.org/10.1111/j.1095-8649.2012.03464.x
Freshwater, Estuarine, Marine	Fish	Worldwide	Biological	Physiology	Metabolic rates	Oxygen consumption (mg/kg/h)	NA	409	Pertains to the amount of oxygen used by fish in mg/kg/h. If the consumption was reported in other units, these were transformed to mg oxygen per kilogram fish per hour. The conversions are shown in Table 1. (Table 1. Transformations used if unit of oxygen consumption X in the original publication was different from mg/kg/h; body weight of fish is in grams. )	Numerical	mg/kg/h	Froese R & Pauly D. Editors. 2021	Fishbase	r package - any file format	https://doi.org/10.1111/j.1095-8649.2012.03464.x
Freshwater, Estuarine, Marine	Fish	Worldwide	Biological	Physiology	Metabolic rates	Activity	NA	409	A choice field that allows accounting for the effect of activity on metabolic rate. The available choices for this field are: standard metabolism (resting fish); routine metabolism (spontaneously active fish); active metabolism (swimming fish).	Categorical	"routine" "standard" "active"	Froese R & Pauly D. Editors. 2021	Fishbase	r package - any file format	https://doi.org/10.1111/j.1095-8649.2012.03464.x
Freshwater, Estuarine, Marine	Fish	Worldwide	Ecological	Morphometrics	Body parts size	Brain weight (B; mg)	NA	1436	NA	Numerical	mg	Froese R & Pauly D. Editors. 2021	Fishbase	r package - any file format	https://doi.org/10.1111/j.1095-8649.2012.03464.x
Freshwater, Estuarine, Marine	Fish	Worldwide	Ecological	Morphometrics	Body parts size	Encephalization coefficients (B/W)	NA	1436	a first encephalization coefficient (a calculated field = brain weight / body weight)	Numerical	NA	Froese R & Pauly D. Editors. 2021	Fishbase	r package - any file format	https://doi.org/10.1111/j.1095-8649.2012.03464.x
Freshwater, Estuarine, Marine	Fish	Worldwide	Ecological	Movement	Mobility	Speed (m/s)	NA	89	The Swimming speed gives the speed of the fish per second as reported in the source. A choice field is provided for the type of length measurement used. The choices are the same as above (SL, FL, TL, BL) and m/s (for meter per second).	Numerical	m/s	Froese R & Pauly D. Editors. 2021	Fishbase	r package - any file format	https://doi.org/10.1111/j.1095-8649.2012.03464.x
Freshwater, Estuarine, Marine	Fish	Worldwide	Ecological	Movement	Mobility	Speed (Length type/s)	NA	82	NA	Numerical	length type/s	Froese R & Pauly D. Editors. 2021	Fishbase	r package - any file format	https://doi.org/10.1111/j.1095-8649.2012.03464.x
Freshwater, Estuarine, Marine	Fish	Worldwide	Ecological	Movement	Mobility	Mode	NA	87	This field describes the mode of swimming as: sustained (swimming at this speed for a prolonged time); burst (a maximum swimming speed which can be maintained for less than a minute only); other.	Categorical	"sustained" "burst" "other"	Froese R & Pauly D. Editors. 2021	Fishbase	r package - any file format	https://doi.org/10.1111/j.1095-8649.2012.03464.x
Freshwater, Estuarine, Marine	Fish	Worldwide	Biological	Physiology	Life history rates	Loo (cm)	NA	2499	mean asymptotic length, i.e., the length they would reach at an infinitely high age Asymptotic length; a parameter of the von Bertalanffy growth equation	Numerical	cm	Froese R & Pauly D. Editors. 2021	Fishbase	r package - any file format	https://doi.org/10.1111/j.1095-8649.2012.03464.x
Freshwater, Estuarine, Marine	Fish	Worldwide	Biological	Physiology	Life history rates	K (1/y)	NA	2499	factor of dimension time-1 Rate at which the asymptotic size is approached	Numerical	(1/y)	Froese R & Pauly D. Editors. 2021	Fishbase	r package - any file format	https://doi.org/10.1111/j.1095-8649.2012.03464.x
Freshwater, Estuarine, Marine	Fish	Worldwide	Biological	Physiology	Life history rates	t0 years	NA	1489	theoretical (and generally negative) ‘age’ the fish would have at length zero had they always grown as described by their VBGF Arbitrary parameter to position a growth curve relative to origin of coordinate system	Numerical	cm	Froese R & Pauly D. Editors. 2021	Fishbase	r package - any file format	https://doi.org/10.1111/j.1095-8649.2012.03464.x
Freshwater, Estuarine, Marine	Fish	Worldwide	Biological	Life history	Life history - miscellaneous	M (1/y)	NA	614	NA Component of mortality not caused by the fishery (units; 1/year)	Numerical	units; 1/year	Froese R & Pauly D. Editors. 2021	Fishbase	r package - any file format	https://doi.org/10.1111/j.1095-8649.2012.03464.x
Freshwater, Estuarine, Marine	Fish	Worldwide	Biological	Life history	Reproductive type	Mode	NA	11802	Mode of reproduction is classified into the following choices: dioecism; protandry; protogyny; true hermaphroditism; parthenogenesis.	Categorical	"dioecism" "protogyny" "true hermaphroditism" "protandry" "parthenogenesis"	Froese R & Pauly D. Editors. 2021	Fishbase	r package - any file format	https://doi.org/10.1111/j.1095-8649.2012.03464.x
Freshwater, Estuarine, Marine	Fish	Worldwide	Biological	Life history	Fertilisation	Fertilization	NA	11524	The mode of Fertilization refers to where the egg and sperm meet, which may be: external; internal (in the oviduct); in the mouth; in a brood pouch or similar structure; or elsewhere.	Categorical	"external" "in brood pouch or similar structure" "internal (oviduct)" "in mouth" "other"	Froese R & Pauly D. Editors. 2021	Fishbase	r package - any file format	https://doi.org/10.1111/j.1095-8649.2012.03464.x
Freshwater, Estuarine, Marine	Fish	Worldwide	Biological	Life history	Reproductive type	Mating type - MatingSystem	NA	995	NA	Categorical	"polygyny", "monogamy", "polyandry"	Froese R & Pauly D. Editors. 2021	Fishbase	r package - any file format	https://doi.org/10.1111/j.1095-8649.2012.03464.x
Freshwater, Estuarine, Marine	Fish	Worldwide	Biological	Life history	Reproductive type	Mating type - MonogamyType	NA	168	NA	Categorical	"obligate", "facultative", "social"	Froese R & Pauly D. Editors. 2021	Fishbase	r package - any file format	https://doi.org/10.1111/j.1095-8649.2012.03464.x
Freshwater, Estuarine, Marine	Fish	Worldwide	Biological	Life history	Reproductive frequency	Spawning frequency	NA	899	The Spawning frequency is described by the following choices: one clear seasonal peak per year (i.e., the spawning season is brief, lasting a few weeks or months and little or no spawning occurs outside of it); throughout the year, but peaking once (i.e., some spawning activity occurs throughout the year, but there is one broad seasonal peak); two seasonal peaks per year (i.e., some spawning may …	Categorical	one clear seasonal peak per year (i.e., the spawning season is brief, lasting a few weeks or months and little or no spawning occurs outside of it) throughout the year, but peaking once (i.e., some spawning activity occurs throughout the year, but there is one broad seasonal peak) two seasonal peaks per year (i.e., some spawning may occur throughout the year, but two peaks are clearly visible [us…	Froese R & Pauly D. Editors. 2021	Fishbase	r package - any file format	https://doi.org/10.1111/j.1095-8649.2012.03464.x
Freshwater, Estuarine, Marine	Fish	Worldwide	Biological	Life history	Life history - miscellaneous	Spawning aggregation	NA	11948	NA	Categorical_binary	0 -1	Froese R & Pauly D. Editors. 2021	Fishbase	r package - any file format	https://doi.org/10.1111/j.1095-8649.2012.03464.x
Freshwater, Estuarine, Marine	Fish	Worldwide	Biological	Life history	Reproductive frequency	Batch Spawner	NA	11948	The Batch spawner field states whether individuals accomplish multiple spawning during the spawning season.	Categorical_binary	0 -1	Froese R & Pauly D. Editors. 2021	Fishbase	r package - any file format	https://doi.org/10.1111/j.1095-8649.2012.03464.x
Freshwater, Estuarine, Marine	Fish	Worldwide	Biological	Life history	Larval and juvenile development	Reproductive guild - RepGuild1	NA	10646	The Reproductive guild is described by the combination of two choice fields, following a classification suggested by Balon (1990). The first field pertains to the type of parental care with the choices: nonguarders; guarders; bearers.	Categorical	"bearers", "nonguarders", "guarders"	Froese R & Pauly D. Editors. 2021	Fishbase	r package - any file format	https://doi.org/10.1111/j.1095-8649.2012.03464.x
Freshwater, Estuarine, Marine	Fish	Worldwide	Biological	Life history	Fertilisation	Reproductive guild - RepGuild2	NA	8218	The Reproductive guild is described by the combination of two choice fields, following a classification suggested by Balon (1990). The first field pertains to the type of parental care with the choices: nonguarders; guarders; bearers.	Categorical	"external brooders", "open water/substratum egg scatterers", "nesters"	Froese R & Pauly D. Editors. 2021	Fishbase	r package - any file format	https://doi.org/10.1111/j.1095-8649.2012.03464.x
Freshwater, Estuarine, Marine	Fish	Worldwide	Biological	Life history	Larval and juvenile development	Parental care	NA	6761	The second field refers to the pattern of care for the eggs or young, with the choices: open substratum egg scatterers (nonguarders that leave eggs after spawning in the water column or on any substrate, e.g., rocks, gravel, sand, plant, etc.); brood hiders (nonguarders that deposit eggs in inconspicuous places, e.g., caves, rock interstices, gravel depressions, inside live invertebrates, etc.); …	Categorical	"maternal" "none" "paternal" "biparental"	Froese R & Pauly D. Editors. 2021	Fishbase	r package - any file format	https://doi.org/10.1111/j.1095-8649.2012.03464.x
Freshwater, Estuarine, Marine	Fish	Worldwide	Biological	Life history	Body size at maturity	Lm (cm) - Lm	NA	1341	the median or mean length, i.e., the length at which 50% of the population become mature for the first time	Numerical	cm	Froese R & Pauly D. Editors. 2021	Fishbase	r package - any file format	https://doi.org/10.1111/j.1095-8649.2012.03464.x
Freshwater, Estuarine, Marine	Fish	Worldwide	Biological	Life history	Body size at maturity	Length (cm) - LengthMatMin	NA	1855	NA	Numerical	cm	Froese R & Pauly D. Editors. 2021	Fishbase	r package - any file format	https://doi.org/10.1111/j.1095-8649.2012.03464.x
Freshwater, Estuarine, Marine	Fish	Worldwide	Biological	Life history	Body size at maturity	Length (cm) - LengthMatMin2	NA	1035	NA	Numerical	cm	Froese R & Pauly D. Editors. 2021	Fishbase	r package - any file format	https://doi.org/10.1111/j.1095-8649.2012.03464.x
Freshwater, Estuarine, Marine	Fish	Worldwide	Biological	Life history	Age at maturity	Age range (y) - AgeMatMin	NA	977	"??? - the Range fields accommodate information of categories 2-7. 5. as a range of the length or age of smallest (youngest) to the largest (oldest) mature fish (3 and 4); 6. as a range of the mean length or age at maturity"	Numerical	years	Froese R & Pauly D. Editors. 2021	Fishbase	r package - any file format	https://doi.org/10.1111/j.1095-8649.2012.03464.x
Freshwater, Estuarine, Marine	Fish	Worldwide	Biological	Life history	Age at maturity	Age range (y) - AgeMatMin2	NA	670	"??? - the Range fields accommodate information of categories 2-7. 5. as a range of the length or age of smallest (youngest) to the largest (oldest) mature fish (3 and 4); 6. as a range of the mean length or age at maturity"	Numerical	years	Froese R & Pauly D. Editors. 2021	Fishbase	r package - any file format	https://doi.org/10.1111/j.1095-8649.2012.03464.x
Freshwater, Estuarine, Marine	Fish	Worldwide	Biological	Life history	Age at maturity	tm (y)	NA	796	the median or mean age, i.e., the age at which 50% of the population become mature for the first time	Numerical	numerical, expressed in years	Froese R & Pauly D. Editors. 2021	Fishbase	r package - any file format	https://doi.org/10.1111/j.1095-8649.2012.03464.x
Freshwater, Estuarine, Marine	Fish	Worldwide	Biological	Life history	Reproductive season	J	NA	1064	The spawning Season states the months of the year when spawning takes place. The monthly percentage of mature females can be entered here. When ‘111’ is used here, this refers to months during which mature females were reported, but without indication of their relative abundance. Percentage of mature females in the area; 111 means no number available	Numerical	percentage of mature females in the area	Froese R & Pauly D. Editors. 2021	Fishbase	r package - any file format	https://doi.org/10.1111/j.1095-8649.2012.03464.x
Freshwater, Estuarine, Marine	Fish	Worldwide	Biological	Life history	Reproductive season	F	NA	1125	The spawning Season states the months of the year when spawning takes place. The monthly percentage of mature females can be entered here. When ‘111’ is used here, this refers to months during which mature females were reported, but without indication of their relative abundance. Percentage of mature females in the area; 111 means no number available	Numerical	percentage of mature females in the area	Froese R & Pauly D. Editors. 2021	Fishbase	r package - any file format	https://doi.org/10.1111/j.1095-8649.2012.03464.x
Freshwater, Estuarine, Marine	Fish	Worldwide	Biological	Life history	Reproductive season	M	NA	1252	The spawning Season states the months of the year when spawning takes place. The monthly percentage of mature females can be entered here. When ‘111’ is used here, this refers to months during which mature females were reported, but without indication of their relative abundance. Percentage of mature females in the area; 111 means no number available	Numerical	percentage of mature females in the area	Froese R & Pauly D. Editors. 2021	Fishbase	r package - any file format	https://doi.org/10.1111/j.1095-8649.2012.03464.x
Freshwater, Estuarine, Marine	Fish	Worldwide	Biological	Life history	Reproductive season	A	NA	1456	The spawning Season states the months of the year when spawning takes place. The monthly percentage of mature females can be entered here. When ‘111’ is used here, this refers to months during which mature females were reported, but without indication of their relative abundance. Percentage of mature females in the area; 111 means no number available	Numerical	percentage of mature females in the area	Froese R & Pauly D. Editors. 2021	Fishbase	r package - any file format	https://doi.org/10.1111/j.1095-8649.2012.03464.x
Freshwater, Estuarine, Marine	Fish	Worldwide	Biological	Life history	Reproductive season	M	NA	1619	The spawning Season states the months of the year when spawning takes place. The monthly percentage of mature females can be entered here. When ‘111’ is used here, this refers to months during which mature females were reported, but without indication of their relative abundance. Percentage of mature females in the area; 111 means no number available	Numerical	percentage of mature females in the area	Froese R & Pauly D. Editors. 2021	Fishbase	r package - any file format	https://doi.org/10.1111/j.1095-8649.2012.03464.x
Freshwater, Estuarine, Marine	Fish	Worldwide	Biological	Life history	Reproductive season	J	NA	1599	The spawning Season states the months of the year when spawning takes place. The monthly percentage of mature females can be entered here. When ‘111’ is used here, this refers to months during which mature females were reported, but without indication of their relative abundance. Percentage of mature females in the area; 111 means no number available	Numerical	percentage of mature females in the area	Froese R & Pauly D. Editors. 2021	Fishbase	r package - any file format	https://doi.org/10.1111/j.1095-8649.2012.03464.x
Freshwater, Estuarine, Marine	Fish	Worldwide	Biological	Life history	Reproductive season	J	NA	1452	The spawning Season states the months of the year when spawning takes place. The monthly percentage of mature females can be entered here. When ‘111’ is used here, this refers to months during which mature females were reported, but without indication of their relative abundance. Percentage of mature females in the area; 111 means no number available	Numerical	percentage of mature females in the area	Froese R & Pauly D. Editors. 2021	Fishbase	r package - any file format	https://doi.org/10.1111/j.1095-8649.2012.03464.x
Freshwater, Estuarine, Marine	Fish	Worldwide	Biological	Life history	Reproductive season	A	NA	1295	The spawning Season states the months of the year when spawning takes place. The monthly percentage of mature females can be entered here. When ‘111’ is used here, this refers to months during which mature females were reported, but without indication of their relative abundance. Percentage of mature females in the area; 111 means no number available	Numerical	percentage of mature females in the area	Froese R & Pauly D. Editors. 2021	Fishbase	r package - any file format	https://doi.org/10.1111/j.1095-8649.2012.03464.x
Freshwater, Estuarine, Marine	Fish	Worldwide	Biological	Life history	Reproductive season	S	NA	1140	The spawning Season states the months of the year when spawning takes place. The monthly percentage of mature females can be entered here. When ‘111’ is used here, this refers to months during which mature females were reported, but without indication of their relative abundance. Percentage of mature females in the area; 111 means no number available	Numerical	percentage of mature females in the area	Froese R & Pauly D. Editors. 2021	Fishbase	r package - any file format	https://doi.org/10.1111/j.1095-8649.2012.03464.x
Freshwater, Estuarine, Marine	Fish	Worldwide	Biological	Life history	Reproductive season	O	NA	1091	The spawning Season states the months of the year when spawning takes place. The monthly percentage of mature females can be entered here. When ‘111’ is used here, this refers to months during which mature females were reported, but without indication of their relative abundance. Percentage of mature females in the area; 111 means no number available	Numerical	percentage of mature females in the area	Froese R & Pauly D. Editors. 2021	Fishbase	r package - any file format	https://doi.org/10.1111/j.1095-8649.2012.03464.x
Freshwater, Estuarine, Marine	Fish	Worldwide	Biological	Life history	Reproductive season	N	NA	1044	The spawning Season states the months of the year when spawning takes place. The monthly percentage of mature females can be entered here. When ‘111’ is used here, this refers to months during which mature females were reported, but without indication of their relative abundance. Percentage of mature females in the area; 111 means no number available	Numerical	percentage of mature females in the area	Froese R & Pauly D. Editors. 2021	Fishbase	r package - any file format	https://doi.org/10.1111/j.1095-8649.2012.03464.x
Freshwater, Estuarine, Marine	Fish	Worldwide	Biological	Life history	Reproductive season	D	NA	1017	The spawning Season states the months of the year when spawning takes place. The monthly percentage of mature females can be entered here. When ‘111’ is used here, this refers to months during which mature females were reported, but without indication of their relative abundance. Percentage of mature females in the area; 111 means no number available	Numerical	percentage of mature females in the area	Froese R & Pauly D. Editors. 2021	Fishbase	r package - any file format	https://doi.org/10.1111/j.1095-8649.2012.03464.x
Freshwater, Estuarine, Marine	Fish	Worldwide	Biological	Life history	Fecundity	Absolute Fecundity - min	NA	1374	minimum number of eggs found in a ripe female Absolute fecundity in number of eggs found in a female.	Numerical	number of eggs	Froese R & Pauly D. Editors. 2021	Fishbase	r package - any file format	https://doi.org/10.1111/j.1095-8649.2012.03464.x
Freshwater, Estuarine, Marine	Fish	Worldwide	Biological	Life history	Fecundity	Absolute Fecundity - max	NA	1570	maximum number of eggs found in a ripe female Absolute fecundity in number of eggs found in a female	Numerical	number of eggs	Froese R & Pauly D. Editors. 2021	Fishbase	r package - any file format	https://doi.org/10.1111/j.1095-8649.2012.03464.x
Freshwater, Estuarine, Marine	Fish	Worldwide	Biological	Life history	Fecundity	Relative Fecundity - min	NA	255	minimum number of mature oocytes in a female divided by the total weight of that female Minimum relative fecundity; no. of mature oocytes per gram total weight	Numerical	number of eggs	Froese R & Pauly D. Editors. 2021	Fishbase	r package - any file format	https://doi.org/10.1111/j.1095-8649.2012.03464.x
Freshwater, Estuarine, Marine	Fish	Worldwide	Biological	Life history	Fecundity	Relative Fecundity - mean	NA	132	mean number of mature oocytes in a female divided by the total weight of that female Mean relative fecundity; no. of mature oocytes per gram total weight	Numerical	number of eggs	Froese R & Pauly D. Editors. 2021	Fishbase	r package - any file format	https://doi.org/10.1111/j.1095-8649.2012.03464.x
Freshwater, Estuarine, Marine	Fish	Worldwide	Biological	Life history	Fecundity	Relative Fecundity - max	NA	231	maximum number of mature oocytes in a female divided by the total weight of that female RelFecundityMax	Numerical	number of eggs	Froese R & Pauly D. Editors. 2021	Fishbase	r package - any file format	https://doi.org/10.1111/j.1095-8649.2012.03464.x
Freshwater, Estuarine, Marine	Fish	Worldwide	Biological	Life history	Body size at maturity	Fecundity/length relationship - a, b	NA	221	refers to the multiplicative factor a of the fecundity-length relationship of the form F = aLb, wherein F is the fecundity in number of eggs and L is the length in cm Multiplicative factor (a) of fecundity-length relationship	Numerical	NA	Froese R & Pauly D. Editors. 2021	Fishbase	r package - any file format	https://doi.org/10.1111/j.1095-8649.2012.03464.x
Freshwater, Estuarine, Marine	Fish	Worldwide	Biological	Life history	Larval settlement period and stage duration	Larval stage duration (d) - mod	NA	249	larval stage durations (D)	Numerical	days	Froese R & Pauly D. Editors. 2021	Fishbase	r package - any file format	https://doi.org/10.1111/j.1095-8649.2012.03464.x
Freshwater, Estuarine, Marine	Fish	Worldwide	Biological	Life history	Larval settlement period and stage duration	Larval stage duration (d) - max	NA	263	larval stage durations (D)	Numerical	days	Froese R & Pauly D. Editors. 2021	Fishbase	r package - any file format	https://doi.org/10.1111/j.1095-8649.2012.03464.x
Freshwater, Estuarine, Marine	Fish	Worldwide	Biological	Life history	Larval settlement period and stage duration	Larval stage duration (d) - min	NA	264	larval stage durations (D)	Numerical	days	Froese R & Pauly D. Editors. 2021	Fishbase	r package - any file format	https://doi.org/10.1111/j.1095-8649.2012.03464.x
Freshwater, Estuarine, Marine	Fish	Worldwide	Distribution	Vertical biological zone (zonation)	Vertical biological zone (zonation)	Distribution - Marine Neritic	NA	11797	Three major habitat types are considered here, i.e., freshwater, brackish water and saltwater. Freshwater bodies are represented through yes/no fields, i.e., streams, lakes and caves. The last field in this row is appended to caves and is ticked ‘yes’ when the species in question is an exclusive cave dweller. Brackish water bodies are lumped together under the field estuaries/lagoons/brackish sea…	Categorical	"Neritic", "SuppraLittoralZone", "LittoralZone"	Froese R & Pauly D. Editors. 2021	Fishbase	r package - any file format	https://doi.org/10.1111/j.1095-8649.2012.03464.x
Freshwater, Estuarine, Marine	Fish	Worldwide	Distribution	Vertical biological zone (zonation)	Vertical biological zone (zonation)	Distribution - Marine Oceanic	NA	11797	Three major habitat types are considered here, i.e., freshwater, brackish water and saltwater. Freshwater bodies are represented through yes/no fields, i.e., streams, lakes and caves. The last field in this row is appended to caves and is ticked ‘yes’ when the species in question is an exclusive cave dweller. Brackish water bodies are lumped together under the field estuaries/lagoons/brackish sea…	Categorical	"Oceanic", "Epipelagic", "Mesopelagic"	Froese R & Pauly D. Editors. 2021	Fishbase	r package - any file format	https://doi.org/10.1111/j.1095-8649.2012.03464.x
Freshwater, Estuarine, Marine	Fish	Worldwide	Distribution	Habitat	Physiography	Distribution - Brackishwater	NA	11797	Three major habitat types are considered here, i.e., freshwater, brackish water and saltwater. Freshwater bodies are represented through yes/no fields, i.e., streams, lakes and caves. The last field in this row is appended to caves and is ticked ‘yes’ when the species in question is an exclusive cave dweller. Brackish water bodies are lumped together under the field estuaries/lagoons/brackish sea…	Categorical	"Estuaries", "Mangroves", "MarshesSwamps"	Froese R & Pauly D. Editors. 2021	Fishbase	r package - any file format	https://doi.org/10.1111/j.1095-8649.2012.03464.x
Freshwater, Estuarine, Marine	Fish	Worldwide	Distribution	Habitat	Physiography	Distribution - Freshwater	NA	11797	Three major habitat types are considered here, i.e., freshwater, brackish water and saltwater. Freshwater bodies are represented through yes/no fields, i.e., streams, lakes and caves. The last field in this row is appended to caves and is ticked ‘yes’ when the species in question is an exclusive cave dweller. Brackish water bodies are lumped together under the field estuaries/lagoons/brackish sea…	Categorical	"Stream", "Lakes", "Caves"	Froese R & Pauly D. Editors. 2021	Fishbase	r package - any file format	https://doi.org/10.1111/j.1095-8649.2012.03464.x
Freshwater, Estuarine, Marine	Fish	Worldwide	Distribution	Habitat	Environmental position	Substrate - Benthic	NA	11797	substrates specified as soft bottom (sandy, muddy, silty), hard bottom (rocky), sea grass and macrophyte beds	Categorical	"Benthic", "Mobile", "Demersal"	Froese R & Pauly D. Editors. 2021	Fishbase	r package - any file format	https://doi.org/10.1111/j.1095-8649.2012.03464.x
Freshwater, Estuarine, Marine	Fish	Worldwide	Distribution	Habitat	Environmental position	Substrate - Pelagic	NA	11797	substrates specified as soft bottom (sandy, muddy, silty), hard bottom (rocky), sea grass and macrophyte beds	Categorical	"Pelagic"	Froese R & Pauly D. Editors. 2021	Fishbase	r package - any file format	https://doi.org/10.1111/j.1095-8649.2012.03464.x
Freshwater, Estuarine, Marine	Fish	Worldwide	Distribution	Habitat	Substratum	Substrate - Soft Bottom	NA	11797	substrates specified as soft bottom (sandy, muddy, silty), hard bottom (rocky), sea grass and macrophyte beds	Categorical	"SoftBottom", "Sand", "Coarse"	Froese R & Pauly D. Editors. 2021	Fishbase	r package - any file format	https://doi.org/10.1111/j.1095-8649.2012.03464.x
Freshwater, Estuarine, Marine	Fish	Worldwide	Distribution	Habitat	Substratum	Substrate - Hard Bottom	NA	11797	substrates specified as soft bottom (sandy, muddy, silty), hard bottom (rocky), sea grass and macrophyte beds	Categorical	"HardBottom", "Rocky", "Rubble"	Froese R & Pauly D. Editors. 2021	Fishbase	r package - any file format	https://doi.org/10.1111/j.1095-8649.2012.03464.x
Freshwater, Estuarine, Marine	Fish	Worldwide	Distribution	Habitat	Substratum	Special habitats - Beds	NA	11797	NA	Categorical	"Macrophyte", "BedsBivalve", "BedsRock"	Froese R & Pauly D. Editors. 2021	Fishbase	r package - any file format	https://doi.org/10.1111/j.1095-8649.2012.03464.x
Freshwater, Estuarine, Marine	Fish	Worldwide	Distribution	Habitat	Substratum	Special habitats - Coral Reefs	NA	11797	NA	Categorical	"CoralReefs", "ReefExclsive", "DropOffs"	Froese R & Pauly D. Editors. 2021	Fishbase	r package - any file format	https://doi.org/10.1111/j.1095-8649.2012.03464.x
Freshwater, Estuarine, Marine	Fish	Worldwide	Distribution	Habitat	Substratum	Special habitats - Corals	NA	11797	NA	Categorical	"Corals", "SoftCorals", "HardCorals"	Froese R & Pauly D. Editors. 2021	Fishbase	r package - any file format	https://doi.org/10.1111/j.1095-8649.2012.03464.x
Freshwater, Estuarine, Marine	Fish	Worldwide	Distribution	Habitat	Substratum	Special habitats - Other habitats	NA	11797	NA	Categorical	"Vents", "Seamounts", "Burrows"	Froese R & Pauly D. Editors. 2021	Fishbase	r package - any file format	https://doi.org/10.1111/j.1095-8649.2012.03464.x
Freshwater, Estuarine, Marine	Fish	Worldwide	Ecological	Mode of life	Dependency/Association	Associations	NA	11797	Plant and animal communities of a particular kind that are consistently found together. A group of plant and animal species.	Categorical	Solitary Parasitism Symbiosis Commensalism Schooling Shoaling	Froese R & Pauly D. Editors. 2021	Fishbase	r package - any file format	https://doi.org/10.1111/j.1095-8649.2012.03464.x
Freshwater, Estuarine, Marine	Fish	Worldwide	Ecological	Mode of life	Dependency/Association	Parasitism	NA	11797	NA	Categorical_binary	outside host, inside host	Froese R & Pauly D. Editors. 2021	Fishbase	r package - any file format	https://doi.org/10.1111/j.1095-8649.2012.03464.x
Freshwater, Estuarine, Marine	Fish	Worldwide	Ecological	Feeding	Food Type/Diet	Feeding type	NA	8545	Feeding Type is a choice field whose three categories give a general idea of the trophic level occupied by a species within a food web (see also Box 22). Thus, a primary consumer which consumes ‘mainly plant/detritus’ (herbivores) may have values of trophic level between 2.0 and 2.19; secondary, tertiary, etc. consumers which consume ‘mainly animals’ (carnivores) may have trophic levels equal to …	Categorical	"mainly plants/detritus (troph. 2-2.19)" "plants/detritus+animals (troph. 2.2-2.79)" "mainly animals (troph. 2.8 and up)")"	Froese R & Pauly D. Editors. 2021	Fishbase	r package - any file format	https://doi.org/10.1111/j.1095-8649.2012.03464.x
Freshwater, Estuarine, Marine	Fish	Worldwide	Ecological	Feeding	Feeding Method/Behaviour	Feeding habit	NA	7362	Feeding habit is a choice field which describes the feeding habits of fish occupying various zones along the water column. Most pelagic species are either predators ‘hunting macrofauna’ throughout the water column, ‘filtering plankton’ as they swim near the water surface, or selectively grazing on plankton (‘selective plankton feeding’).	Categorical	"browsing on substrate" "filtering plankton" "hunting macrofauna (predator)" "selective plankton feeding" "grazing on aquatic plants" "variable" "other" "sucking food-containing material" "feeding on the prey of a host (commensal)" "picking parasites off a host (cleaner)" "feeding on dead animals (scavenger)" "feeding on a host (parasite)" "plants/detritus+animals (troph. 2.2-2.79)"	Froese R & Pauly D. Editors. 2021	Fishbase	r package - any file format	https://doi.org/10.1111/j.1095-8649.2012.03464.x
Freshwater, Estuarine, Marine	Fish	Worldwide	Ecological	Feeding	Food Type/Diet	Trophic level(s) - DietTLu	NA	1726	‘Troph’, which defines their position within a food web (see Box 23). Trophs can be estimated using various methods. The ECOLOGY table accounts for this by having two fields for entries of trophs and their standard errors (s.e.): one from the DIET COMPOSITION table and the other from the FOOD ITEMS table (see Box 25). In both cases, the troph estimates are either the single value that is currentl…	Numerical	NA	Froese R & Pauly D. Editors. 2021	Fishbase	r package - any file format	https://doi.org/10.1111/j.1095-8649.2012.03464.x
Freshwater, Estuarine, Marine	Fish	Worldwide	Ecological	Feeding	Food Type/Diet	Trophic level(s) - DietTroph	NA	1846	‘Troph’, which defines their position within a food web (see Box 23). Trophs can be estimated using various methods. The ECOLOGY table accounts for this by having two fields for entries of trophs and their standard errors (s.e.): one from the DIET COMPOSITION table and the other from the FOOD ITEMS table (see Box 25). In both cases, the troph estimates are either the single value that is currentl…	Numerical	NA	Froese R & Pauly D. Editors. 2021	Fishbase	r package - any file format	https://doi.org/10.1111/j.1095-8649.2012.03464.x
Freshwater, Estuarine, Marine	Fish	Worldwide	Ecological	Feeding	Food Type/Diet	Trophic level(s) - DietRemark	NA	8022	‘Troph’, which defines their position within a food web (see Box 23). Trophs can be estimated using various methods. The ECOLOGY table accounts for this by having two fields for entries of trophs and their standard errors (s.e.): one from the DIET COMPOSITION table and the other from the FOOD ITEMS table (see Box 25). In both cases, the troph estimates are either the single value that is currentl…	Numerical	NA	Froese R & Pauly D. Editors. 2021	Fishbase	r package - any file format	https://doi.org/10.1111/j.1095-8649.2012.03464.x
Freshwater, Estuarine, Marine	Fish	Worldwide	Ecological	Feeding	Food Type/Diet	Trophic level(s) - DietRemark	NA	1846	‘Troph’, which defines their position within a food web (see Box 23). Trophs can be estimated using various methods. The ECOLOGY table accounts for this by having two fields for entries of trophs and their standard errors (s.e.): one from the DIET COMPOSITION table and the other from the FOOD ITEMS table (see Box 25). In both cases, the troph estimates are either the single value that is currentl…	Text	NA	Froese R & Pauly D. Editors. 2021	Fishbase	r package - any file format	https://doi.org/10.1111/j.1095-8649.2012.03464.x
Freshwater, Estuarine, Marine	Fish	Worldwide	Ecological	Feeding	Food Type/Diet	Trophic level(s) - FoodRemark	NA	8022	‘Troph’, which defines their position within a food web (see Box 23). Trophs can be estimated using various methods. The ECOLOGY table accounts for this by having two fields for entries of trophs and their standard errors (s.e.): one from the DIET COMPOSITION table and the other from the FOOD ITEMS table (see Box 25). In both cases, the troph estimates are either the single value that is currentl…	Text	"Trophic level estimated from a number of food items using a randomized resampling routine.", "Tentative trophic level derived from 1 + troph of a single food item", "Trophic level and s.e. inferred from exclusive plant/detritus food items."	Froese R & Pauly D. Editors. 2021	Fishbase	r package - any file format	https://doi.org/10.1111/j.1095-8649.2012.03464.x
Freshwater, Estuarine, Marine	Fish	Worldwide	Ecological	Body form	Reproduction-related body form	Specialized organs	NA	1674	NA	Categorical	"protruding genital papilla (m)" "no special organs" "other" "protruding genital papilla (am)" "claspers (m)" "different shape of head (f,m)" "genital papilla with tassels (m)" "gonopodium (m)"	Froese R & Pauly D. Editors. 2021	Fishbase	r package - any file format	https://doi.org/10.1111/j.1095-8649.2012.03464.x
Freshwater, Estuarine, Marine	Fish	Worldwide	Ecological	Body form	Reproduction-related body form	Different appearance	NA	1723	NA	Categorical	"different morphology during breeding season only" "males alike females" "always different morphology between mature adults" "different morphology in juveniles and adults"	Froese R & Pauly D. Editors. 2021	Fishbase	r package - any file format	https://doi.org/10.1111/j.1095-8649.2012.03464.x
Freshwater, Estuarine, Marine	Fish	Worldwide	Ecological	Body form	Reproduction-related body form	Different colors	NA	1379	NA	Categorical	"different colors during breeding season only" "males alike females" "different colors in juveniles and adults" "different colors in mature adults only" "always different colors between mature adults")	Froese R & Pauly D. Editors. 2021	Fishbase	r package - any file format	https://doi.org/10.1111/j.1095-8649.2012.03464.x
Freshwater, Estuarine, Marine	Fish	Worldwide	Ecological	Body form	Body structures	Striking features	NA	3434	NA	Categorical	"none" "striking shape of body" "striking fins" "light organs" "striking eyes" "flatfish" "striking type of mouth" "other (see Diagnosis)" "other (see diagnosis)" "striking barbels(s)" "striking barbel(s)" "other (see remarks)" "flaps" "strking shape of body" "long whip-like tail"	Froese R & Pauly D. Editors. 2021	Fishbase	r package - any file format	https://doi.org/10.1111/j.1095-8649.2012.03464.x
Freshwater, Estuarine, Marine	Fish	Worldwide	Ecological	Body form	Body shape	Body shape lateral	NA	17556	Shape of body in lateral view	Categorical	"fusiform / normal" "elongated" "short and / or deep" "eel-like" "other" "other (see Diagnosis" "other (see remarks)"	Froese R & Pauly D. Editors. 2021	Fishbase	r package - any file format	https://doi.org/10.1111/j.1095-8649.2012.03464.x
Freshwater, Estuarine, Marine	Fish	Worldwide	Ecological	Body form	Body shape	Cross section	NA	5722	Approximate shape of cross-section of body at maximum width	Categorical	"compressed" "oval" "circular" "angular" "flattened" "other (see Diagnosi" "other (see remarks)" "other (see diagnosi"	Froese R & Pauly D. Editors. 2021	Fishbase	r package - any file format	https://doi.org/10.1111/j.1095-8649.2012.03464.x
Freshwater, Estuarine, Marine	Fish	Worldwide	Ecological	Body form	Body structures	Dorsal head profile	NA	3910	Shape of forehead in lateral view	Categorical	"more or less straight" "clearly concave" "clearly convex"	Froese R & Pauly D. Editors. 2021	Fishbase	r package - any file format	https://doi.org/10.1111/j.1095-8649.2012.03464.x
Freshwater, Estuarine, Marine	Fish	Worldwide	Ecological	Body form	Body structures	Type of eyes	NA	4022	NA	Categorical	"more or less normal" "asymmetric" "eyes with fixed fatty (adipose) tissue/eyelids" "positioned on stalks, very prominent, or tubular" "other (see remarks)" "other (see diagnosis)" "eyes absent" "other (see Diagnosis)" "eyes divided into upper and lower part"	Froese R & Pauly D. Editors. 2021	Fishbase	r package - any file format	https://doi.org/10.1111/j.1095-8649.2012.03464.x
Freshwater, Estuarine, Marine	Fish	Worldwide	Ecological	Feeding	Feeding apparatus	Type of mouth	NA	4116	NA	Categorical	"more or less normal" "tube-like" "upper jaw greatly elongated" "other (see remarks)" "other (see Diagnosis)" "lower jaw greatly elongated" "clearly protrusible" "other (see diagnosis)" "sucker-like" "funnel-like"	Froese R & Pauly D. Editors. 2021	Fishbase	r package - any file format	https://doi.org/10.1111/j.1095-8649.2012.03464.x
Freshwater, Estuarine, Marine	Fish	Worldwide	Ecological	Feeding	Feeding apparatus	Position of mouth	NA	5588	NA	Categorical	"terminal" "sub-terminal/inferior" "superior"	Froese R & Pauly D. Editors. 2021	Fishbase	r package - any file format	https://doi.org/10.1111/j.1095-8649.2012.03464.x
Freshwater, Estuarine, Marine	Fish	Worldwide	Ecological	Body form	Body structures	Type of scales	NA	3921	NA	Categorical	"cycloid scales" "ctenoid scales" "scales embedded or partly/completely absent" "bony plates or armour" "placoid scales" "ganoid scales" "cycloid and ctenoid scales" "other (see remark)" "cosmoid scales" "scales absent" "scales embedded"	Froese R & Pauly D. Editors. 2021	Fishbase	r package - any file format	https://doi.org/10.1111/j.1095-8649.2012.03464.x
Freshwater, Estuarine, Marine	Fish	Worldwide	Ecological	Body form	Body structures	Lateral lines	NA	2869	More than one lateral lines are present if the lines run parallel	Categorical	0 1 2 3	Froese R & Pauly D. Editors. 2021	Fishbase	r package - any file format	https://doi.org/10.1111/j.1095-8649.2012.03464.x
Freshwater, Estuarine, Marine	Fish	Worldwide	Ecological	Body form	Body structures	Lateral lines - Interrupted	NA	2869	Is the lateral line interrupted; i.e.; continued further ventrally or further posterior?	Categorical	0 1 2 3	Froese R & Pauly D. Editors. 2021	Fishbase	r package - any file format	https://doi.org/10.1111/j.1095-8649.2012.03464.x
Freshwater, Estuarine, Marine	Fish	Worldwide	Ecological	Body form	Body structures	Scales on lateral line - min	NA	5980	Minimum count of perforated scales; i.e.; scales forming the lateral line	Numerical	number of perforated scales	Froese R & Pauly D. Editors. 2021	Fishbase	r package - any file format	https://doi.org/10.1111/j.1095-8649.2012.03464.x
Freshwater, Estuarine, Marine	Fish	Worldwide	Ecological	Body form	Body structures	Scales on lateral line - max	NA	5893	Count of perforated scales along the lateral line	Numerical	number of perforated scales	Froese R & Pauly D. Editors. 2021	Fishbase	r package - any file format	https://doi.org/10.1111/j.1095-8649.2012.03464.x
Freshwater, Estuarine, Marine	Fish	Worldwide	Ecological	Body form	Body structures	Pored lateral line scales - min	NA	1790	NA	Numerical	number of pored lateral line scales	Froese R & Pauly D. Editors. 2021	Fishbase	r package - any file format	https://doi.org/10.1111/j.1095-8649.2012.03464.x
Freshwater, Estuarine, Marine	Fish	Worldwide	Ecological	Body form	Body structures	Pored lateral line scales - max	NA	1762	NA	Numerical	number of pored lateral line scales	Froese R & Pauly D. Editors. 2021	Fishbase	r package - any file format	https://doi.org/10.1111/j.1095-8649.2012.03464.x
Freshwater, Estuarine, Marine	Fish	Worldwide	Ecological	Body form	Body structures	Scales in lateral series - min	NA	1109	NA	Numerical	number of scales	Froese R & Pauly D. Editors. 2021	Fishbase	r package - any file format	https://doi.org/10.1111/j.1095-8649.2012.03464.x
Freshwater, Estuarine, Marine	Fish	Worldwide	Ecological	Body form	Body structures	Scales in lateral series - max	NA	1088	NA	Numerical	number of scales	Froese R & Pauly D. Editors. 2021	Fishbase	r package - any file format	https://doi.org/10.1111/j.1095-8649.2012.03464.x
Freshwater, Estuarine, Marine	Fish	Worldwide	Ecological	Body form	Body structures	Scale rows above lateral line - min	NA	2560	Count of a transverse series of scale rows from mid portion of dorsal fin to lateral line	Numerical	number of series of scale rows	Froese R & Pauly D. Editors. 2021	Fishbase	r package - any file format	https://doi.org/10.1111/j.1095-8649.2012.03464.x
Freshwater, Estuarine, Marine	Fish	Worldwide	Ecological	Body form	Body structures	Scale rows above lateral line - max	NA	2538	Count of a transverse series of scale rows from mid rays of dorsal fin to lateral line	Numerical	number of series of scale rows	Froese R & Pauly D. Editors. 2021	Fishbase	r package - any file format	https://doi.org/10.1111/j.1095-8649.2012.03464.x
Freshwater, Estuarine, Marine	Fish	Worldwide	Ecological	Body form	Body structures	Scale rows below lateral line - min	NA	1977	Count of a transverse series of scale rows from origin of anal fin to lateral line	Numerical	number of series of scale rows	Froese R & Pauly D. Editors. 2021	Fishbase	r package - any file format	https://doi.org/10.1111/j.1095-8649.2012.03464.x
Freshwater, Estuarine, Marine	Fish	Worldwide	Ecological	Body form	Body structures	Scale rows below lateral line - max	NA	1968	Count of a transverse series of scale rows from origin of anal fin to lateral line	Numerical	number of series of scale rows	Froese R & Pauly D. Editors. 2021	Fishbase	r package - any file format	https://doi.org/10.1111/j.1095-8649.2012.03464.x
Freshwater, Estuarine, Marine	Fish	Worldwide	Ecological	Body form	Body structures	Scales around caudal peduncle - min	NA	2075	Min. no. of scale rows counted above & below lateral-line row in caudal peduncle	Numerical	number of scale rows	Froese R & Pauly D. Editors. 2021	Fishbase	r package - any file format	https://doi.org/10.1111/j.1095-8649.2012.03464.x
Freshwater, Estuarine, Marine	Fish	Worldwide	Ecological	Body form	Body structures	Scales around caudal peduncle - max	NA	2044	Max. no. of scale rows counted above & below lateral-line row in caudal peduncle	Numerical	number of scale rows	Froese R & Pauly D. Editors. 2021	Fishbase	r package - any file format	https://doi.org/10.1111/j.1095-8649.2012.03464.x
Freshwater, Estuarine, Marine	Fish	Worldwide	Ecological	Feeding	Feeding apparatus	Barbels	NA	3549	NA	Numerical	number of barbels	Froese R & Pauly D. Editors. 2021	Fishbase	r package - any file format	https://doi.org/10.1111/j.1095-8649.2012.03464.x
Freshwater, Estuarine, Marine	Fish	Worldwide	Ecological	Body form	Body structures	Gill clefts (sharks/rays only)	NA	378	Number of gill clefts in sharks; rays; and lampreys. ; 0 in bony fish	Categorical	0 1 4 5 7	Froese R & Pauly D. Editors. 2021	Fishbase	r package - any file format	https://doi.org/10.1111/j.1095-8649.2012.03464.x
Freshwater, Estuarine, Marine	Fish	Worldwide	Ecological	Feeding	Feeding apparatus	Gill rakers on lower limp - min	NA	4313	Number of gill rakers on lower limb of arch	Numerical	number of gill rakers	Froese R & Pauly D. Editors. 2021	Fishbase	r package - any file format	https://doi.org/10.1111/j.1095-8649.2012.03464.x
Freshwater, Estuarine, Marine	Fish	Worldwide	Ecological	Feeding	Feeding apparatus	Gill rakers on lower limp - max	NA	4233	Number of gill rakers on lower limb of arch	Numerical	number of gill rakers	Froese R & Pauly D. Editors. 2021	Fishbase	r package - any file format	https://doi.org/10.1111/j.1095-8649.2012.03464.x
Freshwater, Estuarine, Marine	Fish	Worldwide	Ecological	Feeding	Feeding apparatus	Gill rakers on upper limb - min	NA	3470	Number of gill rakers on upper limb of arch	Numerical	number of gill rakers	Froese R & Pauly D. Editors. 2021	Fishbase	r package - any file format	https://doi.org/10.1111/j.1095-8649.2012.03464.x
Freshwater, Estuarine, Marine	Fish	Worldwide	Ecological	Feeding	Feeding apparatus	Gill rakers on upper limb - max	NA	3386	Number of gill rakers on upper limb of arch	Numerical	number of gill rakers	Froese R & Pauly D. Editors. 2021	Fishbase	r package - any file format	https://doi.org/10.1111/j.1095-8649.2012.03464.x
Freshwater, Estuarine, Marine	Fish	Worldwide	Ecological	Feeding	Feeding apparatus	Gill rakers total - min	NA	5363	Total number of gill rakers	Numerical	number of gill rakers	Froese R & Pauly D. Editors. 2021	Fishbase	r package - any file format	https://doi.org/10.1111/j.1095-8649.2012.03464.x
Freshwater, Estuarine, Marine	Fish	Worldwide	Ecological	Feeding	Feeding apparatus	Gill rakers total - max	NA	5299	Total number of gill rakers	Numerical	number of gill rakers	Froese R & Pauly D. Editors. 2021	Fishbase	r package - any file format	https://doi.org/10.1111/j.1095-8649.2012.03464.x
Freshwater, Estuarine, Marine	Fish	Worldwide	Ecological	Body form	Body structures	Vertebrae	NA	836	Section of the axial skeleton counted	Categorical_binary	"precaudal/abdominal" "preanal"	Froese R & Pauly D. Editors. 2021	Fishbase	r package - any file format	https://doi.org/10.1111/j.1095-8649.2012.03464.x
Freshwater, Estuarine, Marine	Fish	Worldwide	Ecological	Body form	Body structures	Vertebrae preanal - min	NA	1618	Number of preanal vertebrae	Numerical	number of preanal vertebrae	Froese R & Pauly D. Editors. 2021	Fishbase	r package - any file format	https://doi.org/10.1111/j.1095-8649.2012.03464.x
Freshwater, Estuarine, Marine	Fish	Worldwide	Ecological	Body form	Body structures	Vertebrae preanal - max	NA	1593	Number of preanal vertebrae	Numerical	number of preanal vertebrae	Froese R & Pauly D. Editors. 2021	Fishbase	r package - any file format	https://doi.org/10.1111/j.1095-8649.2012.03464.x
Freshwater, Estuarine, Marine	Fish	Worldwide	Ecological	Body form	Body structures	Vertebrae total - min	NA	5518	Total number of vertebrae	Numerical	number of vertebrae	Froese R & Pauly D. Editors. 2021	Fishbase	r package - any file format	https://doi.org/10.1111/j.1095-8649.2012.03464.x
Freshwater, Estuarine, Marine	Fish	Worldwide	Ecological	Body form	Body structures	Vertebrae total - max	NA	5414	Total number of vertebrae	Numerical	number of vertebrae	Froese R & Pauly D. Editors. 2021	Fishbase	r package - any file format	https://doi.org/10.1111/j.1095-8649.2012.03464.x
Freshwater, Estuarine, Marine	Fish	Worldwide	Ecological	Body form	Body structures	Attributes	NA	5619	NA	Categorical	"extending over most of the back length" "no striking attributes" "first rays forming locking device" "other" "continuous with caudal fin" "first fin ray very elongated" "last fin rays very elongated" "origin on head, nearly above eye" "greatly reduced or absent" "modified to suction disc" "first fin ray transformed to 'line and (luminous) bait'" "In the Hong Kong live fish markets (Ref. 27253)."…	Froese R & Pauly D. Editors. 2021	Fishbase	r package - any file format	https://doi.org/10.1111/j.1095-8649.2012.03464.x
Freshwater, Estuarine, Marine	Fish	Worldwide	Ecological	Body form	Body structures	Fins number	NA	13300	NA	Categorical	0 1 2 3 4 11 13 14	Froese R & Pauly D. Editors. 2021	Fishbase	r package - any file format	https://doi.org/10.1111/j.1095-8649.2012.03464.x
Freshwater, Estuarine, Marine	Fish	Worldwide	Ecological	Body form	Body structures	Finlets No. Dorsal - min	NA	6161	NA	Numerical	number of finlets	Froese R & Pauly D. Editors. 2021	Fishbase	r package - any file format	https://doi.org/10.1111/j.1095-8649.2012.03464.x
Freshwater, Estuarine, Marine	Fish	Worldwide	Ecological	Body form	Body structures	Finlets No. Dorsal - max	NA	6720	NA	Numerical	number of finlets	Froese R & Pauly D. Editors. 2021	Fishbase	r package - any file format	https://doi.org/10.1111/j.1095-8649.2012.03464.x
Freshwater, Estuarine, Marine	Fish	Worldwide	Ecological	Body form	Body structures	Finlets No. Ventral - min	NA	6157	NA	Numerical	number of finlets	Froese R & Pauly D. Editors. 2021	Fishbase	r package - any file format	https://doi.org/10.1111/j.1095-8649.2012.03464.x
Freshwater, Estuarine, Marine	Fish	Worldwide	Ecological	Body form	Body structures	Finlets No. Ventral - max	NA	6719	NA	Numerical	number of finlets	Froese R & Pauly D. Editors. 2021	Fishbase	r package - any file format	https://doi.org/10.1111/j.1095-8649.2012.03464.x
Freshwater, Estuarine, Marine	Fish	Worldwide	Ecological	Body form	Body structures	Spines total - min	NA	11696	Total number of spines in all dorsal fins	Numerical	number of spines	Froese R & Pauly D. Editors. 2021	Fishbase	r package - any file format	https://doi.org/10.1111/j.1095-8649.2012.03464.x
Freshwater, Estuarine, Marine	Fish	Worldwide	Ecological	Body form	Body structures	Spines total - max	NA	11620	Total number of spines in all dorsal fins	Numerical	number of spines	Froese R & Pauly D. Editors. 2021	Fishbase	r package - any file format	https://doi.org/10.1111/j.1095-8649.2012.03464.x
Freshwater, Estuarine, Marine	Fish	Worldwide	Ecological	Body form	Body structures	Soft-rays total - min	NA	14173	Total number of soft-rays in all dorsal fins	Numerical	number of soft-rays	Froese R & Pauly D. Editors. 2021	Fishbase	r package - any file format	https://doi.org/10.1111/j.1095-8649.2012.03464.x
Freshwater, Estuarine, Marine	Fish	Worldwide	Ecological	Body form	Body structures	Soft-rays total - max	NA	14019	Total number of soft-rays in all dorsal fins	Numerical	number of soft-rays	Froese R & Pauly D. Editors. 2021	Fishbase	r package - any file format	https://doi.org/10.1111/j.1095-8649.2012.03464.x
Freshwater, Estuarine, Marine	Fish	Worldwide	Ecological	Body form	Body structures	Adipose fin	NA	10660	NA	Categorical_binary	"absent" "present"	Froese R & Pauly D. Editors. 2021	Fishbase	r package - any file format	https://doi.org/10.1111/j.1095-8649.2012.03464.x
Freshwater, Estuarine, Marine	Fish	Worldwide	Ecological	Body form	Body structures	Attributes - CShape	NA	9995	NA	Categorical	"more or less truncate" "forked" "pointed"	Froese R & Pauly D. Editors. 2021	Fishbase	r package - any file format	https://doi.org/10.1111/j.1095-8649.2012.03464.x
Freshwater, Estuarine, Marine	Fish	Worldwide	Ecological	Body form	Body structures	Attributes - Attributes	NA	6763	NA	Categorical	"more or less normal" "asymmetric" "confluent"	Froese R & Pauly D. Editors. 2021	Fishbase	r package - any file format	https://doi.org/10.1111/j.1095-8649.2012.03464.x
Freshwater, Estuarine, Marine	Fish	Worldwide	Ecological	Body form	Body structures	Fins number	NA	10221	NA	Categorical	0 1 2	Froese R & Pauly D. Editors. 2021	Fishbase	r package - any file format	https://doi.org/10.1111/j.1095-8649.2012.03464.x
Freshwater, Estuarine, Marine	Fish	Worldwide	Ecological	Body form	Body structures	Spines total - min	NA	10539	Total number of spines in anal fin(s)	Numerical	number of spines	Froese R & Pauly D. Editors. 2021	Fishbase	r package - any file format	https://doi.org/10.1111/j.1095-8649.2012.03464.x
Freshwater, Estuarine, Marine	Fish	Worldwide	Ecological	Body form	Body structures	Spines total - max	NA	10590	Total number of spines in anal fin(s)	Numerical	number of spines	Froese R & Pauly D. Editors. 2021	Fishbase	r package - any file format	https://doi.org/10.1111/j.1095-8649.2012.03464.x
Freshwater, Estuarine, Marine	Fish	Worldwide	Ecological	Body form	Body structures	Soft-rays total - min	NA	14084	Total number of soft-rays in anal fin(s)	Numerical	number of soft-rays	Froese R & Pauly D. Editors. 2021	Fishbase	r package - any file format	https://doi.org/10.1111/j.1095-8649.2012.03464.x
Freshwater, Estuarine, Marine	Fish	Worldwide	Ecological	Body form	Body structures	Soft-rays total - max	NA	13916	Total number of soft-rays in anal fin(s)	Numerical	number of soft-rays	Froese R & Pauly D. Editors. 2021	Fishbase	r package - any file format	https://doi.org/10.1111/j.1095-8649.2012.03464.x
Freshwater, Estuarine, Marine	Fish	Worldwide	Ecological	Body form	Body structures	Attributes	NA	8057	NA	Categorical	"more or less normal" "rays very elongated" "several lower rays isolated" "very large , lobe-like" "other (see diagnosis)" "other (see remarks)" "transformed to 'aerofoils'" "absent" "other (see Diagnosis)" "used for locomotion" "transformed to 'arms'" "1st ray hardened with locking structure"	Froese R & Pauly D. Editors. 2021	Fishbase	r package - any file format	https://doi.org/10.1111/j.1095-8649.2012.03464.x
Freshwater, Estuarine, Marine	Fish	Worldwide	Ecological	Body form	Body structures	Spines	NA	7781	NA	Numerical	number of spines	Froese R & Pauly D. Editors. 2021	Fishbase	r package - any file format	https://doi.org/10.1111/j.1095-8649.2012.03464.x
Freshwater, Estuarine, Marine	Fish	Worldwide	Ecological	Body form	Body structures	Soft-rays - min	NA	12740	NA	Numerical	number of soft-rays	Froese R & Pauly D. Editors. 2021	Fishbase	r package - any file format	https://doi.org/10.1111/j.1095-8649.2012.03464.x
Freshwater, Estuarine, Marine	Fish	Worldwide	Ecological	Body form	Body structures	Soft-rays - max	NA	12519	NA	Numerical	number of soft-rays	Froese R & Pauly D. Editors. 2021	Fishbase	r package - any file format	https://doi.org/10.1111/j.1095-8649.2012.03464.x
Freshwater, Estuarine, Marine	Fish	Worldwide	Ecological	Body form	Body structures	Attributes	NA	8018	Striking attributes of pelvic fins	Categorical	"more or less normal" "joint to one spine only" "other (see diagnosis)" "suppressed/absent" "asymmetric in size/position" "part of sucker-disc" "largely reduced to one ray" "rays very elongated" "reduced to filaments" "joint, cup-like" "others (see remarks)""other (see remarks)" "other (see Diagnosis)" "aberrant"	Froese R & Pauly D. Editors. 2021	Fishbase	r package - any file format	https://doi.org/10.1111/j.1095-8649.2012.03464.x
Freshwater, Estuarine, Marine	Fish	Worldwide	Ecological	Body form	Body structures	Position - VPosition	NA	8493	NA	Categorical	"thoracic", "abdominal", "jugular"	Froese R & Pauly D. Editors. 2021	Fishbase	r package - any file format	https://doi.org/10.1111/j.1095-8649.2012.03464.x
Freshwater, Estuarine, Marine	Fish	Worldwide	Ecological	Body form	Body structures	Position - VPosition2	NA	7374	NA	Categorical	"beneath origin of D1", "behind origin of D1", "before origin of D1"	Froese R & Pauly D. Editors. 2021	Fishbase	r package - any file format	https://doi.org/10.1111/j.1095-8649.2012.03464.x
Freshwater, Estuarine, Marine	Fish	Worldwide	Ecological	Body form	Body structures	Spines	NA	5823	NA	Numerical	number of spines	Froese R & Pauly D. Editors. 2021	Fishbase	r package - any file format	https://doi.org/10.1111/j.1095-8649.2012.03464.x
Freshwater, Estuarine, Marine	Fish	Worldwide	Ecological	Body form	Body structures	Soft-rays - min	NA	8027	NA	Numerical	number of soft-rays	Froese R & Pauly D. Editors. 2021	Fishbase	r package - any file format	https://doi.org/10.1111/j.1095-8649.2012.03464.x
Freshwater, Estuarine, Marine	Fish	Worldwide	Ecological	Body form	Body structures	Soft-rays - max	NA	7785	NA	Numerical	number of soft-rays	Froese R & Pauly D. Editors. 2021	Fishbase	r package - any file format	https://doi.org/10.1111/j.1095-8649.2012.03464.x
Freshwater, Estuarine, Marine	Fish	Worldwide	Biological	Body size	Body length	Length at birth (mm) - max	NA	469	maximum length at birth (mm)	Numerical	mm	Froese R & Pauly D. Editors. 2021	Fishbase	r package - any file format	https://doi.org/10.1111/j.1095-8649.2012.03464.x
Freshwater, Estuarine, Marine	Fish	Worldwide	Biological	Body size	Body length	Length at birth (mm) - min	NA	298	minimum length at birth (mm)	Numerical	mm	Froese R & Pauly D. Editors. 2021	Fishbase	r package - any file format	https://doi.org/10.1111/j.1095-8649.2012.03464.x
Freshwater, Estuarine, Marine	Fish	Worldwide	Biological	Body size	Body length	Length at birth (mm) - mod	NA	399	mod length at birth (mm)	Numerical	mm	Froese R & Pauly D. Editors. 2021	Fishbase	r package - any file format	https://doi.org/10.1111/j.1095-8649.2012.03464.x
Freshwater, Estuarine, Marine	Fish	Worldwide	Ecological	Morphometrics	Body parts size	Preanal L. % TL - max	NA	250	Maximum Preanal length (i.e., from snout to anus) as percent of total length	Numerical	percentage of total length	Froese R & Pauly D. Editors. 2021	Fishbase	r package - any file format	https://doi.org/10.1111/j.1095-8649.2012.03464.x
Freshwater, Estuarine, Marine	Fish	Worldwide	Ecological	Morphometrics	Body parts size	Preanal L. % TL - min	NA	247	Minimum Preanal length (i.e., from snout to anus) as percent of total length	Numerical	percentage of total length	Froese R & Pauly D. Editors. 2021	Fishbase	r package - any file format	https://doi.org/10.1111/j.1095-8649.2012.03464.x
Freshwater, Estuarine, Marine	Fish	Worldwide	Ecological	Morphometrics	Body parts size	Preanal L. % TL - mod	NA	139	mod Preanal length (i.e., from snout to anus) as percent of total length	Numerical	percentage of total length	Froese R & Pauly D. Editors. 2021	Fishbase	r package - any file format	https://doi.org/10.1111/j.1095-8649.2012.03464.x
Freshwater, Estuarine, Marine	Fish	Worldwide	Biological	Life history	Larval and juvenile development	Place of development	NA	2527	NA	Categorical	"in mouth (mouthbrooders)" "planktonic" "in brood pouch" "in close association with substrate" "in closed nest (e.g. burrow or tunnel)" "in female (livebearers)" "attached to parental body" "in open nest" "other"	Froese R & Pauly D. Editors. 2021	Fishbase	r package - any file format	https://doi.org/10.1111/j.1095-8649.2012.03464.x
Freshwater, Estuarine, Marine	Fish	Worldwide	Biological	Life history	Larval and juvenile development	Larval area	NA	2869	describes the typical Larval area in a text field	Text	NA	Froese R & Pauly D. Editors. 2021	Fishbase	r package - any file format	https://doi.org/10.1111/j.1095-8649.2012.03464.x
Freshwater, Estuarine, Marine	Fish	Worldwide	Biological	Life history	Egg type and Yolk characteristics	Yolk-sac - YolksacPigm	NA	178	shape and pigmentation of the Yolk-sac	Categorical_binary	"pigmented", "unpigmented"	Froese R & Pauly D. Editors. 2021	Fishbase	r package - any file format	https://doi.org/10.1111/j.1095-8649.2012.03464.x
Freshwater, Estuarine, Marine	Fish	Worldwide	Biological	Life history	Egg type and Yolk characteristics	Yolk-sac - Shapeofyolksac	NA	266	shape and pigmentation of the Yolk-sac	Categorical	"spherical", "elongated", "ovoid"	Froese R & Pauly D. Editors. 2021	Fishbase	r package - any file format	https://doi.org/10.1111/j.1095-8649.2012.03464.x
Freshwater, Estuarine, Marine	Fish	Worldwide	Biological	Life history	Egg type and Yolk characteristics	Yolk	NA	201	the consistency of the Yolk	Categorical_binary	"segmented" "unsegmented"	Froese R & Pauly D. Editors. 2021	Fishbase	r package - any file format	https://doi.org/10.1111/j.1095-8649.2012.03464.x
Freshwater, Estuarine, Marine	Fish	Worldwide	Biological	Life history	Egg type and Yolk characteristics	Yolk Oil Globules - OilGlobulePigm	NA	97	the number, position and pigmentation of Oil globules in the yolk	Categorical_binary	"pigmented", "unpigmented"	Froese R & Pauly D. Editors. 2021	Fishbase	r package - any file format	https://doi.org/10.1111/j.1095-8649.2012.03464.x
Freshwater, Estuarine, Marine	Fish	Worldwide	Biological	Life history	Egg type and Yolk characteristics	Yolk Oil Globules - OilGlobuleposV	NA	108	the number, position and pigmentation of Oil globules in the yolk	Categorical	"ventral", "central", "dorsal"	Froese R & Pauly D. Editors. 2021	Fishbase	r package - any file format	https://doi.org/10.1111/j.1095-8649.2012.03464.x
Freshwater, Estuarine, Marine	Fish	Worldwide	Biological	Life history	Egg type and Yolk characteristics	Yolk Oil Globules - OilGlobuleposH	NA	122	the number, position and pigmentation of Oil globules in the yolk	Categorical	"anterior", "posterior", "central"	Froese R & Pauly D. Editors. 2021	Fishbase	r package - any file format	https://doi.org/10.1111/j.1095-8649.2012.03464.x
Freshwater, Estuarine, Marine	Fish	Worldwide	Biological	Life history	Egg type and Yolk characteristics	Yolk Oil Globules - OilGlobules	NA	286	the number, position and pigmentation of Oil globules in the yolk	Categorical	"no oil globule", "one oil globule", "more than one oil globule"	Froese R & Pauly D. Editors. 2021	Fishbase	r package - any file format	https://doi.org/10.1111/j.1095-8649.2012.03464.x
Freshwater, Estuarine, Marine	Fish	Worldwide	Ecological	Body pigmentation	Colour	Rows on tail	NA	350	NA	Categorical	"no rows" "dorsal + ventral row" "ventral row", "dorsal row" "ventral + lateral row", "lateral row" "dorsal + lateral row" "dorsal + ventral + lateral row"	Froese R & Pauly D. Editors. 2021	Fishbase	r package - any file format	https://doi.org/10.1111/j.1095-8649.2012.03464.x
Freshwater, Estuarine, Marine	Fish	Worldwide	Ecological	Body pigmentation	Colour	Other melanophores on tail	NA	339	NA	Categorical	"no other melanophores" "two dorso-ventral clusters or bands" "tail completely covered with melanophores" "tail with single melanophore" "one dorso-ventral cluster or band" "more than two dorso-ventral clusters or bands" "tail partly covered with melanophores"	Froese R & Pauly D. Editors. 2021	Fishbase	r package - any file format	https://doi.org/10.1111/j.1095-8649.2012.03464.x
Freshwater, Estuarine, Marine	Fish	Worldwide	Ecological	Body pigmentation	Colour	Melanophores on head + trunk	NA	352	NA	Categorical	"melanophores on head" "melanophores on head + trunk" "no melanophores on head or trunk" "melanophores on trunk"	Froese R & Pauly D. Editors. 2021	Fishbase	r package - any file format	https://doi.org/10.1111/j.1095-8649.2012.03464.x
Freshwater, Estuarine, Marine	Fish	Worldwide	Biological	Life history	Egg type and Yolk characteristics	Descriptive text	NA	442	NA	Text	NA	Froese R & Pauly D. Editors. 2021	Fishbase	r package - any file format	https://doi.org/10.1111/j.1095-8649.2012.03464.x
Freshwater, Estuarine, Marine	Fish	Worldwide	Ecological	Body form	Body structures	Striking feature	NA	1224	Striking features such as stalked eyes or tube-like snout	Categorical	"none" "lower jaw strongly projecting" "light organs" "urostyle very elongated" "other" "teeth clearly visible" "some dorsal fin rays very elongated" "duck-billed shape of head" "stalked eyes" "tube-like snout" "drop-shaped eyes"	Froese R & Pauly D. Editors. 2021	Fishbase	r package - any file format	https://doi.org/10.1111/j.1095-8649.2012.03464.x
Freshwater, Estuarine, Marine	Fish	Worldwide	Ecological	Body form	Body shape	Striking shape lateral	NA	1254	Striking shape such as eel-like or tadpole-like	Categorical	"normal (not striking)" "eel-like" "short and/or deep" "hatchet-like" "rhomboid" "other"	Froese R & Pauly D. Editors. 2021	Fishbase	r package - any file format	https://doi.org/10.1111/j.1095-8649.2012.03464.x
Freshwater, Estuarine, Marine	Fish	Worldwide	Ecological	Body form	Body shape	Striking shape dorsal	NA	412	Striking shape such as eel-like or tadpole-like	Categorical	"normal (not striking)" "tadpole-like" "compressed" "other"	Froese R & Pauly D. Editors. 2021	Fishbase	r package - any file format	https://doi.org/10.1111/j.1095-8649.2012.03464.x
Freshwater, Estuarine, Marine	Fish	Worldwide	Ecological	Body form	Body structures	Striking feature	NA	1218	Striking features such as stalked eyes or tube-like snout	Categorical	"fusiform" "eel-like" "elongated" "tadpole-like" "deep + compressed" "other"	Froese R & Pauly D. Editors. 2021	Fishbase	r package - any file format	https://doi.org/10.1111/j.1095-8649.2012.03464.x
Freshwater, Estuarine, Marine	Fish	Worldwide	Ecological	Body form	Body structures	Shape of gut	NA	1022	The Shape of gut is also a distinctive character, and may be triangular, spherical or looped, elongated, tube-like or aberrant.	Categorical	"elongated" "triangular" "tube-like" "spherical or gut loop" "aberrant"	Froese R & Pauly D. Editors. 2021	Fishbase	r package - any file format	https://doi.org/10.1111/j.1095-8649.2012.03464.x
Freshwater, Estuarine, Marine	Fish	Worldwide	Ecological	Body form	Body structures	Gas bladder early	NA	302	The Gas bladder may be visible, invisible or pigmented.	Categorical	"invisible" "visible" "pigmented" "absent"	Froese R & Pauly D. Editors. 2021	Fishbase	r package - any file format	https://doi.org/10.1111/j.1095-8649.2012.03464.x
Freshwater, Estuarine, Marine	Fish	Worldwide	Ecological	Body form	Body structures	Gas bladder late	NA	273	The Gas bladder may be visible, invisible or pigmented.	Categorical	"visible" "invisible" "pigmented" "absent"	Froese R & Pauly D. Editors. 2021	Fishbase	r package - any file format	https://doi.org/10.1111/j.1095-8649.2012.03464.x
Freshwater, Estuarine, Marine	Fish	Worldwide	Ecological	Body form	Body structures	Spinal armature early	NA	738	Spinal armature may be present at different locations on the head.	Categorical	"no spines" "opercular spines only" "otocystic spines only" "several different spines" "other spines"	Froese R & Pauly D. Editors. 2021	Fishbase	r package - any file format	https://doi.org/10.1111/j.1095-8649.2012.03464.x
Freshwater, Estuarine, Marine	Fish	Worldwide	Ecological	Body form	Body structures	Spinal armature late	NA	687	Spinal armature may be present at different locations on the head.	Categorical	"no spines" "other spines" "opercular spines only" "several different spines" "otocystic spines only"	Froese R & Pauly D. Editors. 2021	Fishbase	r package - any file format	https://doi.org/10.1111/j.1095-8649.2012.03464.x
Freshwater, Estuarine, Marine	Fish	Worldwide	Ecological	Body pigmentation	Colour	Pigmentation early - Rows on tail	NA	708	NA	Categorical	"ventral row" "no rows" "dorsal + lateral + ventral row" "dorsal + ventral row" "lateral row" "dorsal + lateral row" "dorsal + ventral + lateral row" "ventral + lateral row", "dorsal row"	Froese R & Pauly D. Editors. 2021	Fishbase	r package - any file format	https://doi.org/10.1111/j.1095-8649.2012.03464.x
Freshwater, Estuarine, Marine	Fish	Worldwide	Ecological	Body pigmentation	Colour	Pigmentation early - Other melanophores on tail	NA	695	NA	Categorical	"no other melanophores" "tail partly covered with melanophores" "tail with single melanophore" "one dorso-ventral cluster or band" "more than two dorso-ventral clusters or bands" "tail completely covered with melanophores" "two dorso-ventral clusters or bands"	Froese R & Pauly D. Editors. 2021	Fishbase	r package - any file format	https://doi.org/10.1111/j.1095-8649.2012.03464.x
Freshwater, Estuarine, Marine	Fish	Worldwide	Ecological	Body pigmentation	Colour	Pigmentation early - Melanophores on head + trunk	NA	727	NA	Categorical	"melanophores on head" "melanophores on trunk" "no melanophores on head or trunk" "melanophores on head + trunk"	Froese R & Pauly D. Editors. 2021	Fishbase	r package - any file format	https://doi.org/10.1111/j.1095-8649.2012.03464.x
Freshwater, Estuarine, Marine	Fish	Worldwide	Ecological	Body pigmentation	Colour	Pigmentation late - Rows on tail	NA	706	NA	Categorical	"ventral row" "dorsal + lateral row" "no rows" "dorsal + lateral + ventral row" "dorsal + ventral row" "dorsal row" "ventral + lateral row" "dorsal + ventral + lateral row" "lateral row"	Froese R & Pauly D. Editors. 2021	Fishbase	r package - any file format	https://doi.org/10.1111/j.1095-8649.2012.03464.x
Freshwater, Estuarine, Marine	Fish	Worldwide	Ecological	Body pigmentation	Colour	Pigmentation late - Other melanophores on tail	NA	683	NA	Categorical	"no other melanophores", "more than two dorso-ventral clusters or bands", "tail completely covered with melanophores", "tail with single melanophore", "tail partly covered with melanophores", "one dorso-ventral cluster or band", "two dorso-ventral clusters or bands"	Froese R & Pauly D. Editors. 2021	Fishbase	r package - any file format	https://doi.org/10.1111/j.1095-8649.2012.03464.x
Freshwater, Estuarine, Marine	Fish	Worldwide	Ecological	Body pigmentation	Colour	Pigmentation late - Melanophores on head + trunk	NA	725	NA	Categorical	"melanophores on head + trunk" "melanophores on trunk" "no melanophores on head or trunk" "melanophores on head"	Froese R & Pauly D. Editors. 2021	Fishbase	r package - any file format	https://doi.org/10.1111/j.1095-8649.2012.03464.x
Freshwater, Estuarine, Marine	Fish	Worldwide	Ecological	Body pigmentation	Colour	Pigmentation late - Urostyle region early	NA	570	NA	Categorical_binary	"unpigmented" "pigmented"	Froese R & Pauly D. Editors. 2021	Fishbase	r package - any file format	https://doi.org/10.1111/j.1095-8649.2012.03464.x
Freshwater, Estuarine, Marine	Fish	Worldwide	Ecological	Body pigmentation	Colour	Pigmentation late - Urostyle region late	NA	557	NA	Categorical_binary	"unpigmented" "pigmented"	Froese R & Pauly D. Editors. 2021	Fishbase	r package - any file format	https://doi.org/10.1111/j.1095-8649.2012.03464.x
Freshwater, Estuarine, Marine	Fish	Worldwide	Ecological	Body pigmentation	Colour	Pigmentation late - Peritoneum	NA	606	NA	Categorical	"without melanophores" "with row of melanophores" "covered with melanophores"	Froese R & Pauly D. Editors. 2021	Fishbase	r package - any file format	https://doi.org/10.1111/j.1095-8649.2012.03464.x
Freshwater, Estuarine, Marine	Fish	Worldwide	Ecological	Body pigmentation	Colour	Pigmentation late - PectoralsI	NA	910	NA	Categorical	"normal", "strikingly large", "absent"	Froese R & Pauly D. Editors. 2021	Fishbase	r package - any file format	https://doi.org/10.1111/j.1095-8649.2012.03464.x
Freshwater, Estuarine, Marine	Fish	Worldwide	Ecological	Body pigmentation	Colour	Pigmentation late - PectoralsII	NA	409	NA	Categorical	"without melanophores", "with few scattered melanophores", "melanophores at fin base"	Froese R & Pauly D. Editors. 2021	Fishbase	r package - any file format	https://doi.org/10.1111/j.1095-8649.2012.03464.x
Freshwater, Estuarine, Marine	Fish	Worldwide	Ecological	Body pigmentation	Colour	Pigmentation late - PelvicsI	NA	894	NA	Categorical	"normal (i.e. small or absent)", "fin rays only", "joint at base or sucker disk"	Froese R & Pauly D. Editors. 2021	Fishbase	r package - any file format	https://doi.org/10.1111/j.1095-8649.2012.03464.x
Freshwater, Estuarine, Marine	Fish	Worldwide	Ecological	Body pigmentation	Colour	Pigmentation late - PelvicsII	NA	338	NA	Categorical	"without melanophores", "with melanophores", "melanophores at fin base"	Froese R & Pauly D. Editors. 2021	Fishbase	r package - any file format	https://doi.org/10.1111/j.1095-8649.2012.03464.x
Freshwater, Estuarine, Marine	Fish	Worldwide	Ecological	Body form	Body shape	NA - Descriptive text	NA	1248	NA	Text	NA	Froese R & Pauly D. Editors. 2021	Fishbase	r package - any file format	https://doi.org/10.1111/j.1095-8649.2012.03464.x
Freshwater, Estuarine, Marine	Fish	Worldwide	Ecological	Body form	Body structures	Total number of myomeres - max	NA	436	NA	Numerical	number of myomeres	Froese R & Pauly D. Editors. 2021	Fishbase	r package - any file format	https://doi.org/10.1111/j.1095-8649.2012.03464.x
Freshwater, Estuarine, Marine	Fish	Worldwide	Ecological	Body form	Body structures	Total number of myomeres - min	NA	436	NA	Numerical	number of myomeres	Froese R & Pauly D. Editors. 2021	Fishbase	r package - any file format	https://doi.org/10.1111/j.1095-8649.2012.03464.x
Freshwater, Estuarine, Marine	Fish	Worldwide	Ecological	Body form	Body structures	Total number of myomeres - mod	NA	212	NA	Numerical	number of myomeres	Froese R & Pauly D. Editors. 2021	Fishbase	r package - any file format	https://doi.org/10.1111/j.1095-8649.2012.03464.x
Freshwater, Estuarine, Marine	Fish	Worldwide	Ecological	Body form	Body structures	Preanal number of myomeres - max	NA	235	NA	Numerical	number of preanal myomeres	Froese R & Pauly D. Editors. 2021	Fishbase	r package - any file format	https://doi.org/10.1111/j.1095-8649.2012.03464.x
Freshwater, Estuarine, Marine	Fish	Worldwide	Ecological	Body form	Body structures	Preanal number of myomeres - min	NA	237	NA	Numerical	number of preanal myomeres	Froese R & Pauly D. Editors. 2021	Fishbase	r package - any file format	https://doi.org/10.1111/j.1095-8649.2012.03464.x
Freshwater, Estuarine, Marine	Fish	Worldwide	Ecological	Body form	Body structures	Preanal number of myomeres - mod	NA	92	NA	Numerical	number of preanal myomeres	Froese R & Pauly D. Editors. 2021	Fishbase	r package - any file format	https://doi.org/10.1111/j.1095-8649.2012.03464.x
Freshwater, Estuarine, Marine	Fish	Worldwide	Biological	Body size	Body length	L 1st feeding - max	NA	59	maximum Length at first feeding	Numerical	NA	Froese R & Pauly D. Editors. 2021	Fishbase	r package - any file format	https://doi.org/10.1111/j.1095-8649.2012.03464.x
Freshwater, Estuarine, Marine	Fish	Worldwide	Biological	Body size	Body length	L 1st feeding - min	NA	59	minimum Length at first feeding	Numerical	NA	Froese R & Pauly D. Editors. 2021	Fishbase	r package - any file format	https://doi.org/10.1111/j.1095-8649.2012.03464.x
Freshwater, Estuarine, Marine	Fish	Worldwide	Biological	Body size	Body length	L 1st feeding - mod	NA	163	mod Length at first feeding	Numerical	NA	Froese R & Pauly D. Editors. 2021	Fishbase	r package - any file format	https://doi.org/10.1111/j.1095-8649.2012.03464.x
Freshwater, Estuarine, Marine	Fish	Worldwide	Biological	Life history	Larval settlement period and stage duration	Months of presence of larvae per month (jan, feb, march...)	NA	2869	the Months when the larvae occur	Categorical_binary	0 -1	Froese R & Pauly D. Editors. 2021	Fishbase	r package - any file format	https://doi.org/10.1111/j.1095-8649.2012.03464.x
Freshwater, Estuarine, Marine	Fish	Worldwide	Distribution	Depth	Depth range	Depth (m) - max	NA	19	NA	Numerical	m	Froese R & Pauly D. Editors. 2021	Fishbase	r package - any file format	https://doi.org/10.1111/j.1095-8649.2012.03464.x
Freshwater, Estuarine, Marine	Fish	Worldwide	Distribution	Depth	Depth range	Depth (m) - min	NA	30	NA	Numerical	m	Froese R & Pauly D. Editors. 2021	Fishbase	r package - any file format	https://doi.org/10.1111/j.1095-8649.2012.03464.x
Freshwater, Estuarine, Marine	Fish	Worldwide	Distribution	Depth	Depth range	Depth (m) - mod	NA	31	NA	Numerical	m	Froese R & Pauly D. Editors. 2021	Fishbase	r package - any file format	https://doi.org/10.1111/j.1095-8649.2012.03464.x
Freshwater, Estuarine, Marine	Fish	Worldwide	Ecological	Ecophysiology	Environmental parameters	Temp. (º C) - max	NA	18	NA	Numerical	degrees Celsius	Froese R & Pauly D. Editors. 2021	Fishbase	r package - any file format	https://doi.org/10.1111/j.1095-8649.2012.03464.x
Freshwater, Estuarine, Marine	Fish	Worldwide	Ecological	Ecophysiology	Environmental parameters	Temp. (º C) - min	NA	18	NA	Numerical	degrees Celsius	Froese R & Pauly D. Editors. 2021	Fishbase	r package - any file format	https://doi.org/10.1111/j.1095-8649.2012.03464.x
Freshwater, Estuarine, Marine	Fish	Worldwide	Ecological	Ecophysiology	Environmental parameters	Temp. (º C) - mod	NA	15	NA	Numerical	degrees Celsius	Froese R & Pauly D. Editors. 2021	Fishbase	r package - any file format	https://doi.org/10.1111/j.1095-8649.2012.03464.x
Freshwater, Estuarine, Marine	Fish	Worldwide	Distribution	Habitat	Salinity (regime)	Salinity (ppt) - max	NA	4	NA	Numerical	ppt	Froese R & Pauly D. Editors. 2021	Fishbase	r package - any file format	https://doi.org/10.1111/j.1095-8649.2012.03464.x
Freshwater, Estuarine, Marine	Fish	Worldwide	Distribution	Habitat	Salinity (regime)	Salinity (ppt) - min	NA	4	NA	Numerical	ppt	Froese R & Pauly D. Editors. 2021	Fishbase	r package - any file format	https://doi.org/10.1111/j.1095-8649.2012.03464.x
Freshwater, Estuarine, Marine	Fish	Worldwide	Distribution	Habitat	Salinity (regime)	Salinity (ppt) - mod	NA	2	NA	Numerical	ppt	Froese R & Pauly D. Editors. 2021	Fishbase	r package - any file format	https://doi.org/10.1111/j.1095-8649.2012.03464.x
Freshwater, Estuarine, Marine	Fish	Worldwide	Ecological	Ecophysiology	Environmental parameters	Oxygen (mg/l) - max	NA	1	NA	Numerical	mg/l	Froese R & Pauly D. Editors. 2021	Fishbase	r package - any file format	https://doi.org/10.1111/j.1095-8649.2012.03464.x
Freshwater, Estuarine, Marine	Fish	Worldwide	Ecological	Ecophysiology	Environmental parameters	Oxygen (mg/l) - min	NA	1	NA	Numerical	mg/l	Froese R & Pauly D. Editors. 2021	Fishbase	r package - any file format	https://doi.org/10.1111/j.1095-8649.2012.03464.x
Freshwater, Estuarine, Marine	Fish	Worldwide	Biological	Body size	Body length	Pre-flexion - Reference length (mm) - early	NA	289	NA	Numerical	mm	Froese R & Pauly D. Editors. 2021	Fishbase	r package - any file format	https://doi.org/10.1111/j.1095-8649.2012.03464.x
Freshwater, Estuarine, Marine	Fish	Worldwide	Biological	Body size	Body length	Pre-flexion - Reference length (mm) - flex	NA	288	NA	Numerical	mm	Froese R & Pauly D. Editors. 2021	Fishbase	r package - any file format	https://doi.org/10.1111/j.1095-8649.2012.03464.x
Freshwater, Estuarine, Marine	Fish	Worldwide	Biological	Body size	Body length	Pre-flexion - Reference length (mm) - late	NA	288	NA	Numerical	mm	Froese R & Pauly D. Editors. 2021	Fishbase	r package - any file format	https://doi.org/10.1111/j.1095-8649.2012.03464.x
Freshwater, Estuarine, Marine	Fish	Worldwide	Biological	Body size	Body length	Pre-flexion - Reference length (mm) - Type	NA	289	NA	Categorical_binary	"SL" "TL"	Froese R & Pauly D. Editors. 2021	Fishbase	r package - any file format	https://doi.org/10.1111/j.1095-8649.2012.03464.x
Freshwater, Estuarine, Marine	Fish	Worldwide	Ecological	Morphometrics	Body parts size	Pre-flexion - Preanal length (% of reference length) - max	NA	250	NA	Numerical	% of reference length	Froese R & Pauly D. Editors. 2021	Fishbase	r package - any file format	https://doi.org/10.1111/j.1095-8649.2012.03464.x
Freshwater, Estuarine, Marine	Fish	Worldwide	Ecological	Morphometrics	Body parts size	Pre-flexion - Preanal length (% of reference length) - min	NA	248	NA	Numerical	% of reference length	Froese R & Pauly D. Editors. 2021	Fishbase	r package - any file format	https://doi.org/10.1111/j.1095-8649.2012.03464.x
Freshwater, Estuarine, Marine	Fish	Worldwide	Ecological	Morphometrics	Body parts size	Pre-flexion - Preanal length (% of reference length) - literature	NA	286	NA	Numerical	% of reference length	Froese R & Pauly D. Editors. 2021	Fishbase	r package - any file format	https://doi.org/10.1111/j.1095-8649.2012.03464.x
Freshwater, Estuarine, Marine	Fish	Worldwide	Ecological	Morphometrics	Body parts size	Pre-flexion - Prepectoral length (% of reference length) - max	NA	246	NA	Numerical	% of reference length	Froese R & Pauly D. Editors. 2021	Fishbase	r package - any file format	https://doi.org/10.1111/j.1095-8649.2012.03464.x
Freshwater, Estuarine, Marine	Fish	Worldwide	Ecological	Morphometrics	Body parts size	Pre-flexion - Prepectoral length (% of reference length) - min	NA	242	NA	Numerical	% of reference length	Froese R & Pauly D. Editors. 2021	Fishbase	r package - any file format	https://doi.org/10.1111/j.1095-8649.2012.03464.x
Freshwater, Estuarine, Marine	Fish	Worldwide	Ecological	Morphometrics	Body parts size	Pre-flexion - Prepectoral length (% of reference length) - literature	NA	283	NA	Numerical	% of reference length	Froese R & Pauly D. Editors. 2021	Fishbase	r package - any file format	https://doi.org/10.1111/j.1095-8649.2012.03464.x
Freshwater, Estuarine, Marine	Fish	Worldwide	Ecological	Morphometrics	Body parts size	Pre-flexion - Preorbital length (% of reference length) - max	NA	250	NA	Numerical	% of reference length	Froese R & Pauly D. Editors. 2021	Fishbase	r package - any file format	https://doi.org/10.1111/j.1095-8649.2012.03464.x
Freshwater, Estuarine, Marine	Fish	Worldwide	Ecological	Morphometrics	Body parts size	Pre-flexion - Preorbital length (% of reference length) - min	NA	247	NA	Numerical	% of reference length	Froese R & Pauly D. Editors. 2021	Fishbase	r package - any file format	https://doi.org/10.1111/j.1095-8649.2012.03464.x
Freshwater, Estuarine, Marine	Fish	Worldwide	Ecological	Morphometrics	Body parts size	Pre-flexion - Preorbital length (% of reference length) - literature	NA	287	NA	Numerical	% of reference length	Froese R & Pauly D. Editors. 2021	Fishbase	r package - any file format	https://doi.org/10.1111/j.1095-8649.2012.03464.x
Freshwater, Estuarine, Marine	Fish	Worldwide	Ecological	Morphometrics	Body parts size	Pre-flexion - Diameter of eye (% of reference length) - max	NA	251	NA	Numerical	% of reference length	Froese R & Pauly D. Editors. 2021	Fishbase	r package - any file format	https://doi.org/10.1111/j.1095-8649.2012.03464.x
Freshwater, Estuarine, Marine	Fish	Worldwide	Ecological	Morphometrics	Body parts size	Pre-flexion - Diameter of eye (% of reference length) - min	NA	248	NA	Numerical	% of reference length	Froese R & Pauly D. Editors. 2021	Fishbase	r package - any file format	https://doi.org/10.1111/j.1095-8649.2012.03464.x
Freshwater, Estuarine, Marine	Fish	Worldwide	Ecological	Morphometrics	Body parts size	Pre-flexion - Diameter of eye (% of reference length) - literature	NA	287	NA	Numerical	% of reference length	Froese R & Pauly D. Editors. 2021	Fishbase	r package - any file format	https://doi.org/10.1111/j.1095-8649.2012.03464.x
Freshwater, Estuarine, Marine	Fish	Worldwide	Ecological	Morphometrics	Body parts size	Pre-flexion - Depth at eye (% of reference length) - max	NA	247	NA	Numerical	% of reference length	Froese R & Pauly D. Editors. 2021	Fishbase	r package - any file format	https://doi.org/10.1111/j.1095-8649.2012.03464.x
Freshwater, Estuarine, Marine	Fish	Worldwide	Ecological	Morphometrics	Body parts size	Pre-flexion - Depth at eye (% of reference length) - min	NA	244	NA	Numerical	% of reference length	Froese R & Pauly D. Editors. 2021	Fishbase	r package - any file format	https://doi.org/10.1111/j.1095-8649.2012.03464.x
Freshwater, Estuarine, Marine	Fish	Worldwide	Ecological	Morphometrics	Body parts size	Pre-flexion - Depth at eye (% of reference length) - literature	NA	285	NA	Numerical	% of reference length	Froese R & Pauly D. Editors. 2021	Fishbase	r package - any file format	https://doi.org/10.1111/j.1095-8649.2012.03464.x
Freshwater, Estuarine, Marine	Fish	Worldwide	Ecological	Morphometrics	Body parts size	Pre-flexion - Depth at pectorals (% of reference length) - max	NA	247	NA	Numerical	% of reference length	Froese R & Pauly D. Editors. 2021	Fishbase	r package - any file format	https://doi.org/10.1111/j.1095-8649.2012.03464.x
Freshwater, Estuarine, Marine	Fish	Worldwide	Ecological	Morphometrics	Body parts size	Pre-flexion - Depth at pectorals (% of reference length) - min	NA	244	NA	Numerical	% of reference length	Froese R & Pauly D. Editors. 2021	Fishbase	r package - any file format	https://doi.org/10.1111/j.1095-8649.2012.03464.x
Freshwater, Estuarine, Marine	Fish	Worldwide	Ecological	Morphometrics	Body parts size	Pre-flexion - Depth at pectorals (% of reference length) - literature	NA	284	NA	Numerical	% of reference length	Froese R & Pauly D. Editors. 2021	Fishbase	r package - any file format	https://doi.org/10.1111/j.1095-8649.2012.03464.x
Freshwater, Estuarine, Marine	Fish	Worldwide	Ecological	Morphometrics	Body parts size	Pre-flexion - Depth at anus (% of reference length) - max	NA	248	NA	Numerical	% of reference length	Froese R & Pauly D. Editors. 2021	Fishbase	r package - any file format	https://doi.org/10.1111/j.1095-8649.2012.03464.x
Freshwater, Estuarine, Marine	Fish	Worldwide	Ecological	Morphometrics	Body parts size	Pre-flexion - Depth at anus (% of reference length) - min	NA	246	NA	Numerical	% of reference length	Froese R & Pauly D. Editors. 2021	Fishbase	r package - any file format	https://doi.org/10.1111/j.1095-8649.2012.03464.x
Freshwater, Estuarine, Marine	Fish	Worldwide	Ecological	Morphometrics	Body parts size	Pre-flexion - Depth at anus (% of reference length) - literature	NA	286	NA	Numerical	% of reference length	Froese R & Pauly D. Editors. 2021	Fishbase	r package - any file format	https://doi.org/10.1111/j.1095-8649.2012.03464.x
Freshwater, Estuarine, Marine	Fish	Worldwide	Ecological	Morphometrics	Body parts size	Flexion - Prepectoral length (% of reference length) - min	NA	242	NA	Numerical	% of reference length	Froese R & Pauly D. Editors. 2021	Fishbase	r package - any file format	https://doi.org/10.1111/j.1095-8649.2012.03464.x
Freshwater, Estuarine, Marine	Fish	Worldwide	Biological	Body size	Body length	Post-flexion - Reference length (mm) - early	NA	1	NA	Numerical	mm	Froese R & Pauly D. Editors. 2021	Fishbase	r package - any file format	https://doi.org/10.1111/j.1095-8649.2012.03464.x
Freshwater, Estuarine, Marine	Fish	Worldwide	Biological	Body size	Body length	Post-flexion - Reference length (mm) - flex	NA	1	NA	Numerical	mm	Froese R & Pauly D. Editors. 2021	Fishbase	r package - any file format	https://doi.org/10.1111/j.1095-8649.2012.03464.x
Freshwater, Estuarine, Marine	Fish	Worldwide	Biological	Body size	Body length	Post-flexion - Reference length (mm) - late	NA	1	NA	Numerical	mm	Froese R & Pauly D. Editors. 2021	Fishbase	r package - any file format	https://doi.org/10.1111/j.1095-8649.2012.03464.x
Freshwater, Estuarine, Marine	Fish	Worldwide	Biological	Body size	Body length	Post-flexion - Reference length (mm) - Type	NA	3	NA	Categorical	"SL"	Froese R & Pauly D. Editors. 2021	Fishbase	r package - any file format	https://doi.org/10.1111/j.1095-8649.2012.03464.x
Freshwater, Estuarine, Marine	Fish	Worldwide	Ecological	Morphometrics	Body parts size	Post-flexion - Preanal length (% of reference length) - max	NA	1	NA	Numerical	% of reference length	Froese R & Pauly D. Editors. 2021	Fishbase	r package - any file format	https://doi.org/10.1111/j.1095-8649.2012.03464.x
Freshwater, Estuarine, Marine	Fish	Worldwide	Ecological	Morphometrics	Body parts size	Post-flexion - Preanal length (% of reference length) - min	NA	2	NA	Numerical	% of reference length	Froese R & Pauly D. Editors. 2021	Fishbase	r package - any file format	https://doi.org/10.1111/j.1095-8649.2012.03464.x
Freshwater, Estuarine, Marine	Fish	Worldwide	Ecological	Morphometrics	Body parts size	Post-flexion - Preanal length (% of reference length) - literature	NA	2	NA	Numerical	% of reference length	Froese R & Pauly D. Editors. 2021	Fishbase	r package - any file format	https://doi.org/10.1111/j.1095-8649.2012.03464.x
Freshwater, Estuarine, Marine	Fish	Worldwide	Ecological	Morphometrics	Body parts size	Post-flexion - Prepectoral length (% of reference length) - max	NA	1	NA	Numerical	% of reference length	Froese R & Pauly D. Editors. 2021	Fishbase	r package - any file format	https://doi.org/10.1111/j.1095-8649.2012.03464.x
Freshwater, Estuarine, Marine	Fish	Worldwide	Ecological	Morphometrics	Body parts size	Post-flexion - Prepectoral length (% of reference length) - min	NA	1	NA	Numerical	% of reference length	Froese R & Pauly D. Editors. 2021	Fishbase	r package - any file format	https://doi.org/10.1111/j.1095-8649.2012.03464.x
Freshwater, Estuarine, Marine	Fish	Worldwide	Ecological	Morphometrics	Body parts size	Post-flexion - Prepectoral length (% of reference length) - literature	NA	2	NA	Numerical	% of reference length	Froese R & Pauly D. Editors. 2021	Fishbase	r package - any file format	https://doi.org/10.1111/j.1095-8649.2012.03464.x
Freshwater, Estuarine, Marine	Fish	Worldwide	Ecological	Morphometrics	Body parts size	Post-flexion - Preorbital length (% of reference length) - max	NA	1	NA	Numerical	% of reference length	Froese R & Pauly D. Editors. 2021	Fishbase	r package - any file format	https://doi.org/10.1111/j.1095-8649.2012.03464.x
Freshwater, Estuarine, Marine	Fish	Worldwide	Ecological	Morphometrics	Body parts size	Post-flexion - Preorbital length (% of reference length) - min	NA	1	NA	Numerical	% of reference length	Froese R & Pauly D. Editors. 2021	Fishbase	r package - any file format	https://doi.org/10.1111/j.1095-8649.2012.03464.x
Freshwater, Estuarine, Marine	Fish	Worldwide	Ecological	Morphometrics	Body parts size	Post-flexion - Preorbital length (% of reference length) - literature	NA	2	NA	Numerical	% of reference length	Froese R & Pauly D. Editors. 2021	Fishbase	r package - any file format	https://doi.org/10.1111/j.1095-8649.2012.03464.x
Freshwater, Estuarine, Marine	Fish	Worldwide	Ecological	Morphometrics	Body parts size	Post-flexion - Diameter of eye (% of reference length) - max	NA	1	NA	Numerical	% of reference length	Froese R & Pauly D. Editors. 2021	Fishbase	r package - any file format	https://doi.org/10.1111/j.1095-8649.2012.03464.x
Freshwater, Estuarine, Marine	Fish	Worldwide	Ecological	Morphometrics	Body parts size	Post-flexion - Diameter of eye (% of reference length) - min	NA	1	NA	Numerical	% of reference length	Froese R & Pauly D. Editors. 2021	Fishbase	r package - any file format	https://doi.org/10.1111/j.1095-8649.2012.03464.x
Freshwater, Estuarine, Marine	Fish	Worldwide	Ecological	Morphometrics	Body parts size	Post-flexion - Diameter of eye (% of reference length) - literature	NA	2	NA	Numerical	% of reference length	Froese R & Pauly D. Editors. 2021	Fishbase	r package - any file format	https://doi.org/10.1111/j.1095-8649.2012.03464.x
Freshwater, Estuarine, Marine	Fish	Worldwide	Ecological	Morphometrics	Body parts size	Post-flexion - Depth at eye (% of reference length) - literature	NA	2	NA	Numerical	% of reference length	Froese R & Pauly D. Editors. 2021	Fishbase	r package - any file format	https://doi.org/10.1111/j.1095-8649.2012.03464.x
Freshwater, Estuarine, Marine	Fish	Worldwide	Ecological	Morphometrics	Body parts size	Post-flexion - Depth at pectorals (% of reference length) - max	NA	1	NA	Numerical	% of reference length	Froese R & Pauly D. Editors. 2021	Fishbase	r package - any file format	https://doi.org/10.1111/j.1095-8649.2012.03464.x
Freshwater, Estuarine, Marine	Fish	Worldwide	Ecological	Morphometrics	Body parts size	Post-flexion - Depth at pectorals (% of reference length) - min	NA	1	NA	Numerical	% of reference length	Froese R & Pauly D. Editors. 2021	Fishbase	r package - any file format	https://doi.org/10.1111/j.1095-8649.2012.03464.x
Freshwater, Estuarine, Marine	Fish	Worldwide	Ecological	Morphometrics	Body parts size	Post-flexion - Depth at pectorals (% of reference length) - literature	NA	2	NA	Numerical	% of reference length	Froese R & Pauly D. Editors. 2021	Fishbase	r package - any file format	https://doi.org/10.1111/j.1095-8649.2012.03464.x
Freshwater, Estuarine, Marine	Fish	Worldwide	Ecological	Morphometrics	Body parts size	Post-flexion - Depth at anus (% of reference length) - literature	NA	3	NA	Numerical	% of reference length	Froese R & Pauly D. Editors. 2021	Fishbase	r package - any file format	https://doi.org/10.1111/j.1095-8649.2012.03464.x
Freshwater, Estuarine, Marine	Fish	Worldwide	Ecological	Movement	Mobility	Swimming type	NA	2643	NA	Categorical	"movements of body and/or caudal fin" "undulation of median or pectoral fins" "oscillation of median or pectoral fins" "Undulation of median or pectoral fins"	Froese R & Pauly D. Editors. 2021	Fishbase	r package - any file format	https://doi.org/10.1111/j.1095-8649.2012.03464.x
Freshwater, Estuarine, Marine	Fish	Worldwide	Ecological	Movement	Mobility	Swimming mode	NA	2641	NA	Categorical	"carangiform" "thunniform" "balistiform" "subcarangiform" "anguilliform" "diodontiform" "tetraodontiform" "ostraciiform" "rajiform" "labriform" "amiiform" "Subcarangiform" "gymnotiform" "Anguilliform" "Bathypteroiform" "Tetraodontiform" "Balistiform"	Froese R & Pauly D. Editors. 2021	Fishbase	r package - any file format	https://doi.org/10.1111/j.1095-8649.2012.03464.x
Freshwater, Estuarine, Marine	Fish	Worldwide	Ecological	Morphometrics	Body parts size	Aspect ration of caudal fin	NA	145	The aspect ratio of the caudal fin of a species closely correlates with its average level of activity (Pauly 1989). The Aspect ratio (A) of the caudal fin is calculated from: A = h2 / s where h is the height of the caudal fin and s its surface area (Fig. 1). The proximal border of the caudal fin surface is defined as a straight vertical line through the narrowest portion of the caudal peduncle, i…	Numerical	NA	Froese R & Pauly D. Editors. 2021	Fishbase	r package - any file format	https://doi.org/10.1111/j.1095-8649.2012.03464.x
Freshwater, Estuarine, Marine	Fish	Worldwide	Ecological	Movement	Mobility	Comments	NA	11	NA	Text	"Data on this species were used to parameterize the 'optimum cruising speed' model in Ref. 12452." "Its shape suggests that it may adopt the carangiform mode." "Aspect ratio given for <i>S. melanostictus</i>." "Involves undulatory movement of body and anal fin as a single unit." "Undulation of median fins does not make an entire wavelength." "Subcarangiform swimmers as fingerlings. Referred to as…	Froese R & Pauly D. Editors. 2021	Fishbase	r package - any file format	https://doi.org/10.1111/j.1095-8649.2012.03464.x
Freshwater, Estuarine, Marine	Fish	Worldwide	Distribution	Habitat	Physiography	Type	NA	31369	NA	Categorical	"River (basin)" "Lake" "Lagoon" "Zoogeographic realm" "Sea/Bay/Gulf" "Seamount" "sea/bay/gulf"	Froese R & Pauly D. Editors. 2021	Fishbase	r package - any file format	https://doi.org/10.1111/j.1095-8649.2012.03464.x
Freshwater, Estuarine, Marine	Fish	Worldwide	Biological	Body size	Body mass	Wmax	NA	1174	maximum weight	Numerical	NA	Froese R & Pauly D. Editors. 2021	Fishbase	r package - any file format	https://doi.org/10.1111/j.1095-8649.2012.03464.x
Freshwater, Estuarine, Marine	Fish	Worldwide	Biological	Body size	Body length	Lmax (cm)	NA	7476	maximum length	Numerical	cm	Froese R & Pauly D. Editors. 2021	Fishbase	r package - any file format	https://doi.org/10.1111/j.1095-8649.2012.03464.x
Freshwater, Estuarine, Marine	Fish	Worldwide	Biological	Life history	Life span	Tmax (y)	NA	1543	maximum age	Numerical	years	Froese R & Pauly D. Editors. 2021	Fishbase	r package - any file format	https://doi.org/10.1111/j.1095-8649.2012.03464.x
Freshwater, Estuarine, Marine	Fish	Worldwide	Biological	Body size	Body length	a	NA	8633	NA	Numerical	NA	Froese R & Pauly D. Editors. 2021	Fishbase	r package - any file format	https://doi.org/10.1111/j.1095-8649.2012.03464.x
Freshwater, Estuarine, Marine	Fish	Worldwide	Biological	Body size	Body length	Known length	NA	8633	TL = total length, FL = fork length, SL = standard length, WD = width (in rays), OT = other type (to be specified in the Comment field	Categorical	"TL", "FL", "SL", "Other", "WD"	Froese R & Pauly D. Editors. 2021	Fishbase	r package - any file format	https://doi.org/10.1111/j.1095-8649.2012.03464.x
Freshwater, Estuarine, Marine	Fish	Worldwide	Biological	Body size	Body length	r	NA	1026	NA	Numerical	NA	Froese R & Pauly D. Editors. 2021	Fishbase	r package - any file format	https://doi.org/10.1111/j.1095-8649.2012.03464.x
Freshwater, Estuarine, Marine	Fish	Worldwide	Biological	Body size	Body length		NA	1767	NA	Numerical	NA	Froese R & Pauly D. Editors. 2021	Fishbase	r package - any file format	https://doi.org/10.1111/j.1095-8649.2012.03464.x
Freshwater, Estuarine, Marine	Fish	Worldwide	Biological	Body size	Body length		NA	1766	NA	Numerical	NA	Froese R & Pauly D. Editors. 2021	Fishbase	r package - any file format	https://doi.org/10.1111/j.1095-8649.2012.03464.x
Freshwater, Estuarine, Marine	Fish	Worldwide	Biological	Body size	Body length	NA - Size type - BD	NA	11415	Body depth (BD) - % TL	Numerical	% of total length	Froese R & Pauly D. Editors. 2021	Fishbase	r package - any file format	https://doi.org/10.1111/j.1095-8649.2012.03464.x
Freshwater, Estuarine, Marine	Fish	Worldwide	Biological	Body size	Body length	NA - Size type - SL	NA	11528	Standard length (SL) - % TL	Numerical	% of total length	Froese R & Pauly D. Editors. 2021	Fishbase	r package - any file format	https://doi.org/10.1111/j.1095-8649.2012.03464.x
Freshwater, Estuarine, Marine	Fish	Worldwide	Biological	Body size	Body length	NA - Size type - TL	NA	11583	Total length (TL) - pixels	Numerical	pixels	Froese R & Pauly D. Editors. 2021	Fishbase	r package - any file format	https://doi.org/10.1111/j.1095-8649.2012.03464.x
Freshwater, Estuarine, Marine	Fish	Worldwide	Ecological	Morphometrics	Body parts size	NA - Size type - ED	NA	11574	Eye diameter (ED) - % TL	Numerical	% of total length	Froese R & Pauly D. Editors. 2021	Fishbase	r package - any file format	https://doi.org/10.1111/j.1095-8649.2012.03464.x
Freshwater, Estuarine, Marine	Fish	Worldwide	Biological	Body size	Body length	NA - Size type - FL	NA	8943	Fork length (FL) - % TL	Numerical	% of total length	Froese R & Pauly D. Editors. 2021	Fishbase	r package - any file format	https://doi.org/10.1111/j.1095-8649.2012.03464.x
Freshwater, Estuarine, Marine	Fish	Worldwide	Ecological	Morphometrics	Body parts size	NA - Size type TL	NA	11462	Head length (HL) - % TL	Numerical	% of total length	Froese R & Pauly D. Editors. 2021	Fishbase	r package - any file format	https://doi.org/10.1111/j.1095-8649.2012.03464.x
Freshwater, Estuarine, Marine	Fish	Worldwide	Ecological	Morphometrics	Body parts size	NA - Size type - PAL	NA	11201	Pre-anal length (PAL)- % TL	Numerical	% of total length	Froese R & Pauly D. Editors. 2021	Fishbase	r package - any file format	https://doi.org/10.1111/j.1095-8649.2012.03464.x
Freshwater, Estuarine, Marine	Fish	Worldwide	Ecological	Morphometrics	Body parts size	NA - Size type - PDL	NA	11557	Pre-dorsal length (PDL) - % TL	Numerical	% of total length	Froese R & Pauly D. Editors. 2021	Fishbase	r package - any file format	https://doi.org/10.1111/j.1095-8649.2012.03464.x
Freshwater, Estuarine, Marine	Fish	Worldwide	Ecological	Morphometrics	Body parts size	NA - Size type - POL	NA	11572	Pre-orbital length (POL) - % TL	Numerical	% of total length	Froese R & Pauly D. Editors. 2021	Fishbase	r package - any file format	https://doi.org/10.1111/j.1095-8649.2012.03464.x
Freshwater, Estuarine, Marine	Fish	Worldwide	Ecological	Morphometrics	Body parts size	NA - Size type - PPEL	NA	11253	Pre-pectoral length (PPEL) - % TL	Numerical	% of total length	Froese R & Pauly D. Editors. 2021	Fishbase	r package - any file format	https://doi.org/10.1111/j.1095-8649.2012.03464.x
Freshwater, Estuarine, Marine	Fish	Worldwide	Ecological	Morphometrics	Body parts size	NA - Size type - PPL	NA	10830	Pre-pelvic length (PPL) - % TL	Numerical	% of total length	Froese R & Pauly D. Editors. 2021	Fishbase	r package - any file format	https://doi.org/10.1111/j.1095-8649.2012.03464.x
Freshwater, Estuarine, Marine	Fish	Worldwide	Ecological	Morphometrics	Body parts size	Aspect ratio	NA	10935	NA	Numerical	NA	Froese R & Pauly D. Editors. 2021	Fishbase	r package - any file format	https://doi.org/10.1111/j.1095-8649.2012.03464.x
Freshwater, Marine	Fish, Invertebrates	Worldwide	Ecological	Ecophysiology	Environmental parameters	upper thermal tolerance	Max CTmax (C)	91	body temperatures at which an organism loses muscle coordination such that it cannot escape from a harmful situation	Numerical	degrees Celsius	Gunderson 2015	NA	supplementary material - pdf	https://doi.org/10.1098/rspb.2015.0401
Freshwater, Marine	Fish, Invertebrates	Worldwide	Ecological	Ecophysiology	Environmental parameters	lower thermal tolerance	Min CTmin (C)	91	body temperatures at which an organism loses muscle coordination such that it cannot escape from a harmful situation	Numerical	degrees Celsius	Gunderson 2015	NA	supplementary material - pdf	https://doi.org/10.1098/rspb.2015.0401
Freshwater, Marine	Fish, Invertebrates	Worldwide	Ecological	Ecophysiology	Environmental parameters	upper thermal tolerance acclimation response ratio	CTmax ARR	91	Plasticity was calculated as the acclimation response ratio (ARR), the slope of the line describing the change in thermal tolerance with a given change in acclimation temperature	Numerical	NA	Gunderson 2015	NA	supplementary material - pdf	https://doi.org/10.1098/rspb.2015.0401
Freshwater, Marine	Fish, Invertebrates	Worldwide	Ecological	Ecophysiology	Environmental parameters	lower thermal tolerance acclimation response ratio	CTmin ARR	91	Plasticity was calculated as the acclimation response ratio (ARR), the slope of the line describing the change in thermal tolerance with a given change in acclimation temperature	Numerical	NA	Gunderson 2015	NA	supplementary material - pdf	https://doi.org/10.1098/rspb.2015.0401
Freshwater, Estuarine, Marine	Zooplankton	Worldwide	Biological	Body size	Body length	Minimum body length	Min.bl	93	Minimum body length	Numerical	mm	Hébert 2016	NA	supplementary material - csv	https://doi.org/10.1890/15-1275.1
Freshwater, Estuarine, Marine	Zooplankton	Worldwide	Biological	Body size	Body length	Maximum body length	Max.bl	93	Maximum body length	Numerical	mm	Hébert 2016	NA	supplementary material - csv	https://doi.org/10.1890/15-1275.1
Freshwater, Estuarine, Marine	Zooplankton	Worldwide	Biological	Body size	Body length	Body length	Body.length	207	Individual mean body length.	Numerical	mm	Hébert 2016	NA	supplementary material - csv	https://doi.org/10.1890/15-1275.1
Freshwater, Estuarine, Marine	Zooplankton	Worldwide	Biological	Body size	Body mass	Minimum dry mass	Min.dm	39	Minimum dry mass	Numerical	mg	Hébert 2016	NA	supplementary material - csv	https://doi.org/10.1890/15-1275.1
Freshwater, Estuarine, Marine	Zooplankton	Worldwide	Biological	Body size	Body mass	Maximum dry mass	Max.dm	39	Maximum dry mass	Numerical	mg	Hébert 2016	NA	supplementary material - csv	https://doi.org/10.1890/15-1275.1
Freshwater, Estuarine, Marine	Zooplankton	Worldwide	Biological	Body size	Body mass	Body dry mass	Dry.mass	291	Individual mean body dry mass	Numerical	mg	Hébert 2016	NA	supplementary material - csv	https://doi.org/10.1890/15-1275.1
Freshwater, Estuarine, Marine	Zooplankton	Worldwide	Biological	Physiology	Elemental composition	Maximum proportion of C corporal content	Max.Cprop	10	Maximum proportion of C content	Numerical	%	Hébert 2016	NA	supplementary material - csv	https://doi.org/10.1890/15-1275.1
Freshwater, Estuarine, Marine	Zooplankton	Worldwide	Biological	Physiology	Elemental composition	Minimum proportion of C corporal content	Min.Cprop	10	Minimum proportion of C content	Numerical	%	Hébert 2016	NA	supplementary material - csv	https://doi.org/10.1890/15-1275.1
Freshwater, Estuarine, Marine	Zooplankton	Worldwide	Biological	Physiology	Elemental composition	Mean proportion of C corporal content	Cct.prop	662	Mean proportion of C corporal content	Numerical	%	Hébert 2016	NA	supplementary material - csv	https://doi.org/10.1890/15-1275.1
Freshwater, Estuarine, Marine	Zooplankton	Worldwide	Biological	Physiology	Elemental composition	mean amount of C corporal content	Cct.total	52	NA	Numerical	mg	Hébert 2016	NA	supplementary material - csv	https://doi.org/10.1890/15-1275.1
Freshwater, Estuarine, Marine	Zooplankton	Worldwide	Biological	Physiology	Elemental composition	Maximum proportion of N corporal content	Max.Nprop	17	Maximum proportion of N content	Numerical	%	Hébert 2016	NA	supplementary material - csv	https://doi.org/10.1890/15-1275.1
Freshwater, Estuarine, Marine	Zooplankton	Worldwide	Biological	Physiology	Elemental composition	Minimum proportion of N corporal content	Min.Nprop	17	Minimum proportion of N content	Numerical	%	Hébert 2016	NA	supplementary material - csv	https://doi.org/10.1890/15-1275.1
Freshwater, Estuarine, Marine	Zooplankton	Worldwide	Biological	Physiology	Elemental composition	Mean proportion of N corporal content	Nct.prop	116	Mean proportion of N corporal content	Numerical	%	Hébert 2016	NA	supplementary material - csv	https://doi.org/10.1890/15-1275.1
Freshwater, Estuarine, Marine	Zooplankton	Worldwide	Biological	Physiology	Elemental composition	mean amount of N corporal content	Nct.total	53	NA	Numerical	mg	Hébert 2016	NA	supplementary material - csv	https://doi.org/10.1890/15-1275.1
Freshwater, Estuarine, Marine	Zooplankton	Worldwide	Biological	Physiology	Elemental composition	Maximum amount of P corporal content	Max.Pprop	8	Maximum proportion of P content	Numerical	%	Hébert 2016	NA	supplementary material - csv	https://doi.org/10.1890/15-1275.1
Freshwater, Estuarine, Marine	Zooplankton	Worldwide	Biological	Physiology	Elemental composition	Minimum proportion of P corporal content	Min.Pprop	8	Minimum proportion of P content	Numerical	%	Hébert 2016	NA	supplementary material - csv	https://doi.org/10.1890/15-1275.1
Freshwater, Estuarine, Marine	Zooplankton	Worldwide	Biological	Physiology	Elemental composition	Mean proportion of P corporal content	Pct.prop	653	Mean proportion of P corporal content	Numerical	%	Hébert 2016	NA	supplementary material - csv	https://doi.org/10.1890/15-1275.1
Freshwater, Estuarine, Marine	Zooplankton	Worldwide	Biological	Physiology	Elemental composition	mean amount of P corporal content	Pct.total	50	NA	Numerical	mg	Hébert 2016	NA	supplementary material - csv	https://doi.org/10.1890/15-1275.1
Freshwater, Estuarine, Marine	Zooplankton	Worldwide	Biological	Physiology	Elemental composition	Maximum N:P molar ratio in corporal content	Max.NP	9	Maximum N:P body ratio	Numerical	NA	Hébert 2016	NA	supplementary material - csv	https://doi.org/10.1890/15-1275.1
Freshwater, Estuarine, Marine	Zooplankton	Worldwide	Biological	Physiology	Elemental composition	Minimum N:P molar ratio in corporal content	Min.NP	9	Minimum N:P body ratio	Numerical	NA	Hébert 2016	NA	supplementary material - csv	https://doi.org/10.1890/15-1275.1
Freshwater, Estuarine, Marine	Zooplankton	Worldwide	Biological	Physiology	Elemental composition	Mean N:P molar ratio in corporal content	N:Pct	59	Mean N:P molar ratio in corporal content	Numerical	NA	Hébert 2016	NA	supplementary material - csv	https://doi.org/10.1890/15-1275.1
Freshwater, Estuarine, Marine	Zooplankton	Worldwide	Biological	Physiology	Elemental composition	Maximum proportion of protein in corporal content	Max.prot	14	Maximum protein content	Numerical	%	Hébert 2016	NA	supplementary material - csv	https://doi.org/10.1890/15-1275.1
Freshwater, Estuarine, Marine	Zooplankton	Worldwide	Biological	Physiology	Elemental composition	Minimun proportion of protein in corporal content	Min.prot	14	Minimum protein content	Numerical	%	Hébert 2016	NA	supplementary material - csv	https://doi.org/10.1890/15-1275.1
Freshwater, Estuarine, Marine	Zooplankton	Worldwide	Biological	Physiology	Elemental composition	Mean proportion of protein in corporal content	Protein.ct	39	Mean proportion of protein in corporal content	Numerical	%	Hébert 2016	NA	supplementary material - csv	https://doi.org/10.1890/15-1275.1
Freshwater, Estuarine, Marine	Zooplankton	Worldwide	Biological	Physiology	Elemental composition	Maximum proportion of lipid in corporal content	Max.lip	17	Maximum lipid content	Numerical	%	Hébert 2016	NA	supplementary material - csv	https://doi.org/10.1890/15-1275.1
Freshwater, Estuarine, Marine	Zooplankton	Worldwide	Biological	Physiology	Elemental composition	Minimum proportion of lipid in corporal content	Min.lip	17	Minimum lipid content	Numerical	%	Hébert 2016	NA	supplementary material - csv	https://doi.org/10.1890/15-1275.1
Freshwater, Estuarine, Marine	Zooplankton	Worldwide	Biological	Physiology	Elemental composition	Mean proportion of lipid in corporal content	Lipid.ct	61	Mean proportion of lipid in corporal content	Numerical	%	Hébert 2016	NA	supplementary material - csv	https://doi.org/10.1890/15-1275.1
Freshwater, Estuarine, Marine	Zooplankton	Worldwide	Biological	Physiology	Metabolic rates	Maximum mass-specific respiration rate	Max.resp.mg	7	Maximum mass-specific respiration rate	Numerical	µl O2 mgDM -1 h-1	Hébert 2016	NA	supplementary material - csv	https://doi.org/10.1890/15-1275.1
Freshwater, Estuarine, Marine	Zooplankton	Worldwide	Biological	Physiology	Metabolic rates	Minimum mass-specific respiration rate	Min.resp.mg	7	Minimum mass-specific respiration rate	Numerical	µl O2 mgDM -1 h-1	Hébert 2016	NA	supplementary material - csv	https://doi.org/10.1890/15-1275.1
Freshwater, Estuarine, Marine	Zooplankton	Worldwide	Biological	Physiology	Metabolic rates	Mean mass-specific respiration rate	Respiration.rt.mg	34	Mean mass-specific respiration rate	Numerical	µl O2 mgDM -1 h-1	Hébert 2016	NA	supplementary material - csv	https://doi.org/10.1890/15-1275.1
Freshwater, Estuarine, Marine	Zooplankton	Worldwide	Biological	Physiology	Metabolic rates	Mean individual respiration rate	Respiration.rt.ind	93	Mean individual respiration rate	Numerical	µl O2 ind-1 h-1	Hébert 2016	NA	supplementary material - csv	https://doi.org/10.1890/15-1275.1
Freshwater, Estuarine, Marine	Zooplankton	Worldwide	Biological	Physiology	Excretion rate/ratio	Mean mass-specific nmol ammonia excretion rate	Mean mass-specific nmol ammonia excretion rate (N-ammonia.ex.rt.nmol.dm)	1	Mean mass-specific nmol ammonia excretion rate	Numerical	nmol N-NH4+ mg DM-1 h-1	Hébert 2016	NA	supplementary material - csv	https://doi.org/10.1890/15-1275.1
Freshwater, Estuarine, Marine	Zooplankton	Worldwide	Biological	Physiology	Excretion rate/ratio	Mean mass-specific μg ammonia excretion rate	Mean mass-specific μg ammonia excretion rate (N-ammonia.ex.rt.ug.dm)	5	Mean mass-specific μg ammonia excretion rate	Numerical	µg N-NH4+ mgDM-1 h-1	Hébert 2016	NA	supplementary material - csv	https://doi.org/10.1890/15-1275.1
Freshwater, Estuarine, Marine	Zooplankton	Worldwide	Biological	Physiology	Excretion rate/ratio	Minimum mass-specific μgN excretion rate	Minimum mass-specific μg ammonia excretion rate (Min.Nex.rt.ug.dm)	6	Minimum mass-specific μgN excretion rate	Numerical	µg N-NH4+ mgDM-1 h-1	Hébert 2016	NA	supplementary material - csv	https://doi.org/10.1890/15-1275.1
Freshwater, Estuarine, Marine	Zooplankton	Worldwide	Biological	Physiology	Excretion rate/ratio	Maximum mass-specific μgN excretion rate	Maximum mass-specific μg ammonia excretion rate (Max.Nex.rt.ug.dm)	7	Maximum mass-specific μgN excretion rate	Numerical	µg N-NH4+ mgDM-1 h-1	Hébert 2016	NA	supplementary material - csv	https://doi.org/10.1890/15-1275.1
Freshwater, Estuarine, Marine	Zooplankton	Worldwide	Biological	Physiology	Excretion rate/ratio	Maximum individual nmolN excretion rate	Maximum individual nmol ammonia excretion rate (Max.Nex.rt.nmol.ind)	8	Maximum individual nmolN excretion rate	Numerical	nmol N-NH4+ ind-1 h-1	Hébert 2016	NA	supplementary material - csv	https://doi.org/10.1890/15-1275.1
Freshwater, Estuarine, Marine	Zooplankton	Worldwide	Biological	Physiology	Excretion rate/ratio	Minimum individual nmolN excretion rate	Minimum individual nmol ammonia excretion rate (Min.Nex.rt.nmol.ind)	8	Minimum individual nmolN excretion rate	Numerical	nmol N-NH4+ ind-1 h-1	Hébert 2016	NA	supplementary material - csv	https://doi.org/10.1890/15-1275.1
Freshwater, Estuarine, Marine	Zooplankton	Worldwide	Biological	Physiology	Excretion rate/ratio	Mean individual nmol ammonia excretion rate	Mean individual nmol ammonia excretion rate (N-ammonia.ex.rt.nmol.ind)	9	Mean individual nmol ammonia excretion rate	Numerical	nmol N-NH4+ ind-1 h-1	Hébert 2016	NA	supplementary material - csv	https://doi.org/10.1890/15-1275.1
Freshwater, Estuarine, Marine	Zooplankton	Worldwide	Biological	Physiology	Excretion rate/ratio	Mean individual μg ammonia excretion rate	Mean individual μg ammonia excretion rate (N-ammonia.ex.rt.ug.ind)	63	Mean individual μg ammonia excretion rate	Numerical	µg N-NH4+ ind-1 h-1	Hébert 2016	NA	supplementary material - csv	https://doi.org/10.1890/15-1275.1
Freshwater, Estuarine, Marine	Zooplankton	Worldwide	Biological	Physiology	Excretion rate/ratio	Mean mass-specific nmol phosphate excretion rate	Mean mass-specific nmol phosphate excretion rate (P-phosphate.ex.rt.nmol.dm)	1	Mean mass-specific nmol phosphate excretion rate	Numerical	nmol P-PO43- mg DM-1 h-1	Hébert 2016	NA	supplementary material - csv	https://doi.org/10.1890/15-1275.1
Freshwater, Estuarine, Marine	Zooplankton	Worldwide	Biological	Physiology	Excretion rate/ratio	Mean individual nmol phosphate excretion rate	Mean individual nmol phosphate excretion rate (P-phosphate.ex.rt.nmol.ind)	1	Mean individual nmol phosphate excretion rate	Numerical	nmol P-PO43- ind-1 h-1	Hébert 2016	NA	supplementary material - csv	https://doi.org/10.1890/15-1275.1
Freshwater, Estuarine, Marine	Zooplankton	Worldwide	Biological	Physiology	Excretion rate/ratio	Mean mass-specific μg phosphate excretion rate	Mean mass-specific μg phosphate excretion rate (P-phosphate.ex.rt.ug.dm)	6	Mean mass-specific μg phosphate excretion rate	Numerical	µg P-PO43- mg DM-1 h-1	Hébert 2016	NA	supplementary material - csv	https://doi.org/10.1890/15-1275.1
Freshwater, Estuarine, Marine	Zooplankton	Worldwide	Biological	Physiology	Excretion rate/ratio	Maximum individual nmolP excretion rate	Maximum individual nmol phosphate excretion rate (Max.Pex.rt.nmol.ind)	8	Maximum individual nmolP excretion rate	Numerical	nmol P-PO43- ind-1 h-1	Hébert 2016	NA	supplementary material - csv	https://doi.org/10.1890/15-1275.1
Freshwater, Estuarine, Marine	Zooplankton	Worldwide	Biological	Physiology	Excretion rate/ratio	Minimum individual nmolP excretion rate	Minimum individual nmol phosphate excretion rate (Min.Pex.rt.nmol.ind)	8	Minimum individual nmolP excretion rate	Numerical	nmol P-PO43- ind-1 h-1	Hébert 2016	NA	supplementary material - csv	https://doi.org/10.1890/15-1275.1
Freshwater, Estuarine, Marine	Zooplankton	Worldwide	Biological	Physiology	Excretion rate/ratio	Maximum mass-specific μgP excretion rate	Maximum mass-specific μg phosphate excretion rate (Max.Pex.rt.ug.dm)	13	Maximum mass-specific μgP excretion rate	Numerical	µg P-PO43- mg DM-1 h-1	Hébert 2016	NA	supplementary material - csv	https://doi.org/10.1890/15-1275.1
Freshwater, Estuarine, Marine	Zooplankton	Worldwide	Biological	Physiology	Excretion rate/ratio	Minimum mass-specific μgP excretion rate	Minimum mass-specific μg phosphate excretion rate (Min.Pex.rt.ug.dm)	13	Minimum mass-specific μgP excretion rate	Numerical	µg P-PO43- mg DM-1 h-1	Hébert 2016	NA	supplementary material - csv	https://doi.org/10.1890/15-1275.1
Freshwater, Estuarine, Marine	Zooplankton	Worldwide	Biological	Physiology	Excretion rate/ratio	Mean individual μg phosphate excretion rate	Mean individual μg phosphate excretion rate (P-phosphate.ex.rt.ug.ind)	34	Mean individual μg phosphate excretion rate	Numerical	µg P-PO43- ind-1 h-1	Hébert 2016	NA	supplementary material - csv	https://doi.org/10.1890/15-1275.1
Freshwater, Estuarine, Marine	Zooplankton	Worldwide	Biological	Physiology	Excretion rate/ratio	Maximum N:P molar ratio in excretion	Max.NP.ex	8	Maximum N:P excretion ratio	Numerical	NA	Hébert 2016	NA	supplementary material - csv	https://doi.org/10.1890/15-1275.1
Freshwater, Estuarine, Marine	Zooplankton	Worldwide	Biological	Physiology	Excretion rate/ratio	Minimum N:P molar ratio in excretion	Min.NP.ex	8	Minimum N:P excretion ratio	Numerical	NA	Hébert 2016	NA	supplementary material - csv	https://doi.org/10.1890/15-1275.1
Freshwater, Estuarine, Marine	Zooplankton	Worldwide	Biological	Physiology	Excretion rate/ratio	Mean N:P molar ratio in excretion	N:P.ex	40	Mean N:P molar ratio in excretion	Numerical	NA	Hébert 2016	NA	supplementary material - csv	https://doi.org/10.1890/15-1275.1
Freshwater, Estuarine, Marine	Zooplankton	Worldwide	Distribution	Environment	Environment	habitat	Habitat	391	NA	Categorical_binary	Freshwater habitat Marine habitat	Hébert 2016	NA	supplementary material - csv	https://doi.org/10.1890/15-1275.1
Freshwater, Estuarine, Marine	Zooplankton	Worldwide	Ecological	Feeding	Food Type/Diet	trophic group	Trophic.group	215	Preferred diet	Categorical	Carnivore Herbivore Omnivore Omnivore-Carnivore - OmniCarn Omnivore-Herbivore - OmniHerb Predator	Hébert 2016	NA	supplementary material - csv	https://doi.org/10.1890/15-1275.1
Freshwater	Fish	Yangtze River, China	Biological	Body size	Body length	Body depth	Bd	369	Body depth - The vertical distance at the top of the body	Numerical	cm	Kang et al 2018	NA	supplementary material - xls	https://doi.org/10.1016/j.dib.2018.10.093
Freshwater	Fish	Yangtze River, China	Ecological	Morphometrics	Body parts size	Head depth	Hd	369	The head depth along the eye׳s vertical axis	Numerical	cm	Kang et al 2018	NA	supplementary material - xls	https://doi.org/10.1016/j.dib.2018.10.093
Freshwater	Fish	Yangtze River, China	Ecological	Morphometrics	Body parts size	Head length	Hl	369	The vertical distance from the snout to the posterior margin of operculum	Numerical	cm	Kang et al 2018	NA	supplementary material - xls	https://doi.org/10.1016/j.dib.2018.10.093
Freshwater	Fish	Yangtze River, China	Ecological	Morphometrics	Body parts size	Pectoral fin length	PFl	369	Distance from starting point to end of the pectoral fin	Numerical	cm	Kang et al 2018	NA	supplementary material - xls	https://doi.org/10.1016/j.dib.2018.10.093
Freshwater	Fish	Yangtze River, China	Ecological	Morphometrics	Body parts size	Distance between insertion of the pectoral fin to Bottom of the body (PFi)	PFi	369	PFi/PFb, pectoral fin position, representing maneuverability of the pectoral fin	Numerical	cm	Kang et al 2018	NA	supplementary material - xls	https://doi.org/10.1016/j.dib.2018.10.093
Freshwater	Fish	Yangtze River, China	Ecological	Morphometrics	Body parts size	Body depth at the level of the pectoral fin Insertion (PFb)	PFb	369	PFi/PFb, pectoral fin position, representing maneuverability of the pectoral fin	Numerical	cm	Kang et al 2018	NA	supplementary material - xls	https://doi.org/10.1016/j.dib.2018.10.093
Freshwater	Fish	Yangtze River, China	Ecological	Morphometrics	Body parts size	Caudal fin length (CFd)	CFd	369	CFd/CPd, the caudal peduncle throttling, representing caudal propulsion efficiency through reduction of drag	Numerical	cm	Kang et al 2018	NA	supplementary material - xls	https://doi.org/10.1016/j.dib.2018.10.093
Freshwater	Fish	Yangtze River, China	Ecological	Morphometrics	Body parts size	Caudal peduncle minimal depth (CPd)	CPd	369	CFd/CPd, the caudal peduncle throttling, representing caudal propulsion efficiency through reduction of drag	Numerical	cm	Kang et al 2018	NA	supplementary material - xls	https://doi.org/10.1016/j.dib.2018.10.093
Freshwater	Fish	Yangtze River, China	Ecological	Morphometrics	Body parts size	Eye size (Ed)	Ed	369	The horizontal maximum distance between the anterior and posterior border of the eye	Numerical	cm	Kang et al 2018	NA	supplementary material - xls	https://doi.org/10.1016/j.dib.2018.10.093
Freshwater	Fish	Yangtze River, China	Ecological	Morphometrics	Body parts size	Distance between centre of the eye to bottom of the head (Eh)	Eh	369	Eh/Hd, representing the eye position	Numerical	cm	Kang et al 2018	NA	supplementary material - xls	https://doi.org/10.1016/j.dib.2018.10.093
Freshwater	Fish	Yangtze River, China	Ecological	Morphometrics	Body parts size	Distance from top of the mouth to bottom of the head (Mo)	Mo	369	Mo/Hd, oral gape position, representing feeding method in the column	Numerical	cm	Kang et al 2018	NA	supplementary material - xls	https://doi.org/10.1016/j.dib.2018.10.093
Freshwater	Fish	Yangtze River, China	Ecological	Feeding	Food Type/Diet	Feeding habit	Feeding habit	369	NA	Categorical	Parasitic - 1 - ?? Detritivorous - 2 - DETR Planktivorous - 3 - PLAN Herbivorous - 4 - HERB Omnivorous - 5 - OMNI Invertivorous - 6 - INSV Carnivorous - 7 - CARN Piscivorous - 8 - PISC	Kang et al 2018	NA	supplementary material - xls	https://doi.org/10.1016/j.dib.2018.10.093
Freshwater	Fish	Yangtze River, China	Ecological	Feeding	Food Type/Diet	Trophic level	Trophic Level	358	The position a species occupies in a food chain	Numerical	NA	Kang et al 2018	NA	supplementary material - xls	https://doi.org/10.1016/j.dib.2018.10.093
Freshwater	Fish	Yangtze River, China	Distribution	Habitat	Environmental position	Water column position	Water column position	369	the favorite water layer for species living	Categorical	Pelagic - 1 Pelagic-neritic - 2 Benthopelagic - 3 Demersal - 4 reef-associated	Kang et al 2018	NA	supplementary material - xls	https://doi.org/10.1016/j.dib.2018.10.093
Freshwater	Fish	Yangtze River, China	Distribution	Habitat	Physiography	Water zone	Water zone	368	different places with species appearance	Categorical	Marine - 1 - M Marine, river, lake - 2 - MRL Marine, river - 3 - MR River - 4 - R River, Lake, - 5 - RL River, Lake, stream - 6 - RLS River, stream - 7 - RS Lake - 8 - L Lake, stream - 9 - LS Stream - 10 - S	Kang et al 2018	NA	supplementary material - xls	https://doi.org/10.1016/j.dib.2018.10.093
Freshwater	Fish	Yangtze River, China	Ecological	Ecophysiology	Environmental parameters	Water temperature	Water temperature	369	the suitable temperature for species living	Categorical	Tropical - 1 Subtropical - 2 Temperate - 3 High altitude - 4	Kang et al 2018	NA	supplementary material - xls	https://doi.org/10.1016/j.dib.2018.10.093
Freshwater	Fish	Yangtze River, China	Biological	Body size	Body length	Body length	Bl	369	Related with growth rate, as well as mortality rates, longevity and reproduction	Numerical	cm ??	Kang et al 2018	NA	supplementary material - xls	https://doi.org/10.1016/j.dib.2018.10.093
Marine	Fish	Eastern Mediterranean	Biological	Life history	Life span	Longevity	1. Longevity (<5 years) 1. Longevity (5-9 years) 1. Longevity (10-19 years) 1. Longevity (≥20 years)	86	NA	Categorical	<5 years 5-9 years 10-19 years ≥20 years	Koutsidi et al 2016	NA	supplementary material - xls	https://doi.org/10.6084/m9.figshare.1545565.v2
Marine	Fish	Eastern Mediterranean	Biological	Body size	Body length	Maximum length	5. Maximum length (<20 cm) 5. Maximum length (20-50 cm) 5. Maximum length (50-100 cm) 5. Maximum length (>1 m)	86	NA	Categorical	<20 cm 20-50 cm 50-100 cm >1 m	Koutsidi et al 2016	NA	supplementary material - xls	https://doi.org/10.6084/m9.figshare.1545565.v2
Marine	Fish	Eastern Mediterranean	Biological	Life history	Age at maturity	Age at maturity	2. Age-at-maturity (0-20% of lifespan) 2. Age-at-maturity (20-40% of lifespan) 2. Age-at-maturity (40-60% of lifespan)	86	As a percentage of maximum age	Categorical	0-20% of lifespan 20-40% of lifespan 40-60% of lifespan	Koutsidi et al 2016	NA	supplementary material - xls	https://doi.org/10.6084/m9.figshare.1545565.v2
Marine	Fish	Eastern Mediterranean	Biological	Life history	Fecundity	Fecundity scale	3. Fecundity (10) 3. Fecundity (100) 3. Fecundity (1000) 3. Fecundity (10000) 3. Fecundity (100000) 3. Fecundity (1000000)	86	Scale of eggs/juveniles per spawn, maximum value indicated	Categorical	10 100 1000 10000 100000 1000000	Koutsidi et al 2016	NA	supplementary material - xls	https://doi.org/10.6084/m9.figshare.1545565.v2
Marine	Fish	Eastern Mediterranean	Biological	Life history	Reproductive type	Gonochorism	4. Herm/tism (gonochory) 4. Herm/tism (hermaphrodite)	86	NA	Categorical_binary	gonochory hermaphrodite	Koutsidi et al 2016	NA	supplementary material - xls	https://doi.org/10.6084/m9.figshare.1545565.v2
Marine	Fish	Eastern Mediterranean	Biological	Life history	Reproductive season	Spawning period	14. Spawning period (spring) 14. Spawning period (summer) 14. Spawning period (autumn) 14. Spawning period (winter)	86	NA	Categorical	spring summer autumn winter	Koutsidi et al 2016	NA	supplementary material - xls	https://doi.org/10.6084/m9.figshare.1545565.v2
Marine	Fish	Eastern Mediterranean	Biological	Life history	Fertilisation	Spawning habitat	15. Spawning habitat (pelagic) 15. Spawning habitat (benthic)	86	NA	Categorical_binary	pelagic benthic	Koutsidi et al 2016	NA	supplementary material - xls	https://doi.org/10.6084/m9.figshare.1545565.v2
Marine	Fish	Eastern Mediterranean	Distribution	Depth	Depth range	Depth range	7. Depth range (0-50 m) 7. Depth range (50-200 m) 7. Depth range (>200 m) 7. Depth range (eurybathic)	86	NA	Categorical	0-50 m 50-200 m >200 m eurybathic	Koutsidi et al 2016	NA	supplementary material - xls	https://doi.org/10.6084/m9.figshare.1545565.v2
Marine	Fish	Eastern Mediterranean	Distribution	Habitat	Environmental position	Habitat type	8. Habitat type (pelagic) 8. Habitat type (benthopelagic) 8. Habitat type (benthic)	86	NA	Categorical	pelagic benthopelagic benthic	Koutsidi et al 2016	NA	supplementary material - xls	https://doi.org/10.6084/m9.figshare.1545565.v2
Marine	Fish	Eastern Mediterranean	Distribution	Habitat	Substratum	Seabed type	11. Sea bed type (water column) 11. Sea bed type (soft) 11. Sea bed type (hard) 11. Sea bed type (variable)	86	NA	Categorical	water column soft hard variable	Koutsidi et al 2016	NA	supplementary material - xls	https://doi.org/10.6084/m9.figshare.1545565.v2
Marine	Fish	Eastern Mediterranean	Distribution	Geography	Biogeographical distribution	Distribution	10. Distribution (global) 10. Distribution (temperate) 10. Distribution (tropical) 10. Distribution (subtropical)	86	NA	Categorical	global temperate tropical subtropical	Koutsidi et al 2016	NA	supplementary material - xls	https://doi.org/10.6084/m9.figshare.1545565.v2
Marine	Fish	Eastern Mediterranean	Ecological	Ecophysiology	Environmental parameters	Temperature range	16. Temp/re range (eurythermal) 16. Temp/re range (stenothermal)	86	NA	Categorical_binary	eurythermal stenothermal	Koutsidi et al 2016	NA	supplementary material - xls	https://doi.org/10.6084/m9.figshare.1545565.v2
Marine	Fish	Eastern Mediterranean	Ecological	Ecophysiology	Environmental parameters	Optimal temperature	17. Optimal temperature (10-15oC) 17. Optimal temperature (15-20oC) 17. Optimal temperature (20-25oC) 17. Optimal temperature (25-30oC)	86	NA	Categorical	10-15oC 15-20oC 20-25oC 25-30oC	Koutsidi et al 2016	NA	supplementary material - xls	https://doi.org/10.6084/m9.figshare.1545565.v2
Marine	Fish	Eastern Mediterranean	Distribution	Habitat	Salinity (regime)	Salinity range	18. Salinity range (euryhaline) 18. Salinity range (stenohaline)	86	NA	Categorical_binary	euryhaline stenohaline	Koutsidi et al 2016	NA	supplementary material - xls	https://doi.org/10.6084/m9.figshare.1545565.v2
Marine	Fish	Eastern Mediterranean	Ecological	Body form	Body shape	Body shape	6. Body form (flat) 6. Body form (long) 6. Body form (deep) 6. Body form (atractoid) 6. Body form (rounded)	86	NA	Categorical	flat long deep atractoid rounded	Koutsidi et al 2016	NA	supplementary material - xls	https://doi.org/10.6084/m9.figshare.1545565.v2
Marine	Fish	Eastern Mediterranean	Ecological	Feeding	Food Type/Diet	Trophic level	12. Trophic level (2) 12. Trophic level (3) 12. Trophic level (≥4) 12. Trophic level (omnivorous)	86	NA	Categorical	2 3 ≥4 omnivorous	Koutsidi et al 2016	NA	supplementary material - xls	https://doi.org/10.6084/m9.figshare.1545565.v2
Marine	Fish	Eastern Mediterranean	Ecological	Feeding	Feeding Method/Behaviour	Feeding behaviour	13. Feeding type (grazing) 13. Feeding type (ambusher) 13. Feeding type (active predator)	86	NA	Categorical	grazing ambusher active predator	Koutsidi et al 2016	NA	supplementary material - xls	https://doi.org/10.6084/m9.figshare.1545565.v2
Marine	Fish	Eastern Mediterranean	Ecological	Mode of life	Sociability	Sociability	19. Sociability (schools) 19. Sociability (large groups) 19. Sociability (small groups) 19. Sociability (solitary)	86	NA	Categorical	schools large groups small groups solitary	Koutsidi et al 2016	NA	supplementary material - xls	https://doi.org/10.6084/m9.figshare.1545565.v2
Marine	Fish	Eastern Mediterranean	Ecological	Movement	Migration	Seasonal migrations	9. Seasonal migrations (Yes) 9. Seasonal migrations (No)	86	NA	Categorical_binary	Yes No	Koutsidi et al 2016	NA	supplementary material - xls	https://doi.org/10.6084/m9.figshare.1545565.v2
Marine	Fish	Eastern Mediterranean	Ecological	Movement	Mobility	Mobility	21. Mobility (ambusher) 21. Mobility (low) 21. Mobility (medium) 21. Mobility (high)	86	NA	Categorical	ambusher low medium high	Koutsidi et al 2016	NA	supplementary material - xls	https://doi.org/10.6084/m9.figshare.1545565.v2
Marine	Fish	Eastern Mediterranean	Distribution	Habitat	Substratum	Exposure	20. Exposure (free) 20. Exposure (cryptic-permanently) 20. Exposure (cryptic-temporarily)	86	NA	Categorical	free cryptic-permanently cryptic-temporarily	Koutsidi et al 2016	NA	supplementary material - xls	https://doi.org/10.6084/m9.figshare.1545565.v2
Marine	Fish	Mediterranean Sea	Biological	Body size	Body length	Maximum length	5. Maximum length (<20 cm) 5. Maximum length (20-50 cm) 5. Maximum length (50-100 cm) 5. Maximum length (>1 m)	235	Maximum length recorded (largest ever recorded for this species)	Categorical	5. Maximum length (<20 cm) 5. Maximum length (20-50 cm) 5. Maximum length (50-100 cm) 5. Maximum length (>1 m)	Koutsidi et al 2020	NA	supplementary material - xlsx	https://doi.org/10.6084/m9.figshare.11347406.v1
Marine	Fish	Mediterranean Sea	Biological	Life history	Life span	Longevity	1. Longevity (<5 years) 1. Longevity (5-9 years) 1. Longevity (10-19 years) 1. Longevity (≥20 years)	219	Maximum lifespan in years (largest ever recorded for this species)	Categorical	1. Longevity (<5 years) 1. Longevity (5-9 years) 1. Longevity (10-19 years) 1. Longevity (≥20 years)	Koutsidi et al 2020	NA	supplementary material - xlsx	https://doi.org/10.6084/m9.figshare.11347406.v1
Marine	Fish	Mediterranean Sea	Biological	Life history	Age at maturity	Age at maturity (%)	2. Age-at-maturity (0-20% of lifespan) 2. Age-at-maturity (20-40% of lifespan) 2. Age-at-maturity (40-60% of lifespan)	215	Age at maturity as a percentage of longevity (age at maturity in years divided by longevity in years)	Categorical	2. Age-at-maturity (0-20% of lifespan) 2. Age-at-maturity (20-40% of lifespan) 2. Age-at-maturity (40-60% of lifespan)	Koutsidi et al 2020	NA	supplementary material - xlsx	https://doi.org/10.6084/m9.figshare.11347406.v1
Marine	Fish	Mediterranean Sea	Biological	Life history	Fecundity	Fecundity	3. Fecundity (10) 3. Fecundity (100) 3. Fecundity (1000) 3. Fecundity (10000) 3. Fecundity (100000) 3. Fecundity (1000000)	210	Number of eggs or offspring produced per year by a female	Categorical	3. Fecundity (10) 3. Fecundity (100) 3. Fecundity (1000) 3. Fecundity (10000) 3. Fecundity (100000) 3. Fecundity (1000000)	Koutsidi et al 2020	NA	supplementary material - xlsx	https://doi.org/10.6084/m9.figshare.11347406.v1
Marine	Fish	Mediterranean Sea	Biological	Life history	Reproductive type	Hermaphroditism	4. Hermaphroditism (gonochoristic) 4. Hermaphroditism (hermaphrodite)	231	Existence (or prevalence) of gonochory or hermaphroditism in this species	Categorical_binary	4. Hermaphroditism (gonochoristic) 4. Hermaphroditism (hermaphrodite)	Koutsidi et al 2020	NA	supplementary material - xlsx	https://doi.org/10.6084/m9.figshare.11347406.v1
Marine	Fish	Mediterranean Sea	Biological	Life history	Reproductive season	Spawning period	16. Spawning period (spring) 16. Spawning period (summer) 16. Spawning period (autumn) 16. Spawning period (winter) 16. Spawning period (all year)	229	Dominant season of spawning	Categorical	16. Spawning period (spring) 16. Spawning period (summer) 16. Spawning period (autumn) 16. Spawning period (winter) 16. Spawning period (all year)	Koutsidi et al 2020	NA	supplementary material - xlsx	https://doi.org/10.6084/m9.figshare.11347406.v1
Marine	Fish	Mediterranean Sea	Biological	Life history	Fertilisation	Spawning habitat	17. Spawning habitat (pelagic) 17. Spawning habitat (benthic)	228	Species preference for the benthic or pelagic habitat for spawning	Categorical_binary	17. Spawning habitat (pelagic) 17. Spawning habitat (benthic)	Koutsidi et al 2020	NA	supplementary material - xlsx	https://doi.org/10.6084/m9.figshare.11347406.v1
Marine	Fish	Mediterranean Sea	Distribution	Depth	Depth range	Depth range	8. Depth range (eurybathic) 8. Depth range (stenobathic)	235	Existence of wide or small tolerance range for depth. If the bibliography provided depth range (minimun & maximum) a difference over 200 m was considered eurybathic)	Categorical_binary	8. Depth range (eurybathic) 8. Depth range (stenobathic)	Koutsidi et al 2020	NA	supplementary material - xlsx	https://doi.org/10.6084/m9.figshare.11347406.v1
Marine	Fish	Mediterranean Sea	Distribution	Habitat	Environmental position	Habitat type	9. Habitat type (pelagic) 9. Habitat type (benthopelagic) 9. Habitat type (benthic)	235	Preference for the benthic or the pelagic habitat or benthopelagic mode of habitat use	Categorical	9. Habitat type (pelagic) 9. Habitat type (benthopelagic) 9. Habitat type (benthic)	Koutsidi et al 2020	NA	supplementary material - xlsx	https://doi.org/10.6084/m9.figshare.11347406.v1
Marine	Fish	Mediterranean Sea	Distribution	Habitat	Substratum	Seabed type	12. Seabed type (water column) 12. Seabed type (soft) 12. Seabed type (hard) 12. Seabed type (variable)	234	Species affinity to specific morphological features of the habitat (soft: soft substrates like sand, silt, mud, hard: hard substrates like rock or biogenic reef, variable: heterogenous habitat or affinity to all seabed habitat types, water column: no affinity to the seabed)	Categorical	12. Seabed type (water column) 12. Seabed type (soft) 12. Seabed type (hard) 12. Seabed type (variable)	Koutsidi et al 2020	NA	supplementary material - xlsx	https://doi.org/10.6084/m9.figshare.11347406.v1
Marine	Fish	Mediterranean Sea	Distribution	Geography	Biogeographical distribution	Distribution	11. Distribution (global) 11. Distribution (temperate) 11. Distribution (tropical) 11. Distribution (subtropical)	235	Main geographic distribution of the species	Categorical	11. Distribution (global) 11. Distribution (temperate) 11. Distribution (tropical) 11. Distribution (subtropical)	Koutsidi et al 2020	NA	supplementary material - xlsx	https://doi.org/10.6084/m9.figshare.11347406.v1
Marine	Fish	Mediterranean Sea	Distribution	Habitat	Substratum	Exposure	22. Exposure (free) 22. Exposure (cryptic-permanently) 22. Exposure (cryptic-temporarily)	234	Level of exposure of individuals with regard to the occupied microhabitat (free: fully exposed within microhabitat, permanently cryptic: species occuring half-buried, camouflaged or in a nest, temporarily cryptic: species with close affinity to environments with vegetation or rocks, but rather motile in these environments and not cryptic)	Categorical	22. Exposure (free) 22. Exposure (cryptic-permanently) 22. Exposure (cryptic-temporarily)	Koutsidi et al 2020	NA	supplementary material - xlsx	https://doi.org/10.6084/m9.figshare.11347406.v1
Marine	Fish	Mediterranean Sea	Distribution	Depth	Depth range	Optimal depth	7. Optimal depth (0-50 m) 7. Optimal depth (50-200 m) 7. Optimal depth (>200 m)	235	Depth range of the species	Categorical	7. Optimal depth (0-50 m) 7. Optimal depth (50-200 m) 7. Optimal depth (>200 m)	Koutsidi et al 2020	NA	supplementary material - xlsx	https://doi.org/10.6084/m9.figshare.11347406.v1
Marine	Fish	Mediterranean Sea	Ecological	Ecophysiology	Environmental parameters	Optimal temperature	19. Optimal temperature (10-15oC) 19. Optimal temperature (15-20oC) 19. Optimal temperature (20-25oC) 19. Optimal temperature (25-30oC)	226	Temperature range preference of the species	Categorical	19. Optimal temperature (10-15oC) 19. Optimal temperature (15-20oC) 19. Optimal temperature (20-25oC) 19. Optimal temperature (25-30oC)	Koutsidi et al 2020	NA	supplementary material - xlsx	https://doi.org/10.6084/m9.figshare.11347406.v1
Marine	Fish	Mediterranean Sea	Ecological	Ecophysiology	Environmental parameters	Temperature range	18. Temperature range (eurythermal) 18. Temperature range (stenothermal)	227	Existence of wide or small tolerance range for temperature values. Either as defined in the bibliography or, if bibliography provided minimum & maximum value, a difference of over 10o C was considered as eurythermal	Categorical_binary	18. Temperature range (eurythermal) 18. Temperature range (stenothermal)	Koutsidi et al 2020	NA	supplementary material - xlsx	https://doi.org/10.6084/m9.figshare.11347406.v1
Marine	Fish	Mediterranean Sea	Distribution	Habitat	Salinity (regime)	Salinity range	20. Salinity range (euryhaline) 20. Salinity range (stenohaline)	233	Existence of wide or small tolerance range for salinity values as defined from the bibliography or taking into account relevant terminology (e.g. a species occuring in marine and brackish waters was considered euryhaline)	Categorical_binary	20. Salinity range (euryhaline) 20. Salinity range (stenohaline)	Koutsidi et al 2020	NA	supplementary material - xlsx	https://doi.org/10.6084/m9.figshare.11347406.v1
Marine	Fish	Mediterranean Sea	Ecological	Body form	Body shape	Body form	6. Body form (flat) 6. Body form (long) 6. Body form (deep) 6. Body form (atractoid) 6. Body form (rounded)	235	Prevailing outline of body shape. Categories indicating varying dimension(s) in comparison to "atractoid" (flat: length and width dominant, long: length dominant, deep: depth dominant, rounded: width and depth dominant)	Categorical	6. Body form (flat) 6. Body form (long) 6. Body form (deep) 6. Body form (atractoid) 6. Body form (rounded)	Koutsidi et al 2020	NA	supplementary material - xlsx	https://doi.org/10.6084/m9.figshare.11347406.v1
Marine	Fish	Mediterranean Sea	Ecological	Feeding	Food Type/Diet	Trophic level	13.Trophic level (2) 13. Trophic level (3) 13. Trophic level (4) 13. Trophic level (5)	235	Weighted quantification of diet composition as a level above primary producers (primary producers defined as level 1, primary consumers defined as level 2 and so on)	Categorical	13.Trophic level (2) 13. Trophic level (3) 13. Trophic level (4) 13. Trophic level (5)	Koutsidi et al 2020	NA	supplementary material - xlsx	https://doi.org/10.6084/m9.figshare.11347406.v1
Marine	Fish	Mediterranean Sea	Ecological	Feeding	Food Type/Diet	Diet	15. Diet (herbivore) 15. Diet (zoobenthivore) 15. Diet (zoobenthivore+hyperbenthos) 15. Diet (omnivore) 15. Diet (zooplankton) 15. Diet (piscivore)	231	Characterisation of dominant food objects of the species	Categorical	15. Diet (herbivore) 15. Diet (zoobenthivore) 15. Diet (zoobenthivore+hyperbenthos) 15. Diet (omnivore) 15. Diet (zooplankton) 15. Diet (piscivore)	Koutsidi et al 2020	NA	supplementary material - xlsx	https://doi.org/10.6084/m9.figshare.11347406.v1
Marine	Fish	Mediterranean Sea	Ecological	Feeding	Feeding Method/Behaviour	Feeding type	14. Feeding type (grazing) 14. Feeding type (ambusher) 14. Feeding type (active predator)	234	Movement pattern and behaviour regarding the approach and catch of prey items (grazer: eating sessile food items or food items with disproportionally lower mobility, active predator: predator catching food items after pursuit, ambushing predator: predator catching food items with abrupt movement)	Categorical	14. Feeding type (grazing) 14. Feeding type (ambusher) 14. Feeding type (active predator)	Koutsidi et al 2020	NA	supplementary material - xlsx	https://doi.org/10.6084/m9.figshare.11347406.v1
Marine	Fish	Mediterranean Sea	Ecological	Mode of life	Sociability	Sociability	21. Sociability (schools) 21. Sociability (large groups) 21. Sociability (small groups) 21. Sociability (solitary)	232	Tendency to occur (or not) in groups, size of groups and level of coordination (Schooling or shoaling) with other members of the group	Categorical	21. Sociability (schools) 21. Sociability (large groups) 21. Sociability (small groups) 21. Sociability (solitary)	Koutsidi et al 2020	NA	supplementary material - xlsx	https://doi.org/10.6084/m9.figshare.11347406.v1
Marine	Fish	Mediterranean Sea	Ecological	Movement	Migration	Seasonally migrations	10. Seasonal migrations (Yes) 10. Seasonal migrations (No)	231	Occurence or not of seasonal migrations as an aspect of life cycle	Categorical_binary	10. Seasonal migrations (Yes) 10. Seasonal migrations (No)	Koutsidi et al 2020	NA	supplementary material - xlsx	https://doi.org/10.6084/m9.figshare.11347406.v1
Marine	Fish	Mediterranean Sea	Ecological	Movement	Mobility	Mobility	23. Mobility (ambusher) 23. Mobility (low) 23. Mobility (medium)	233	Rate, pattern and permanence of movement	Categorical	23. Mobility (ambusher) 23. Mobility (low) 23. Mobility (medium)	Koutsidi et al 2020	NA	supplementary material - xlsx	https://doi.org/10.6084/m9.figshare.11347406.v1
Marine	Fish	Mediterranean Sea	Biological	Body size	Body length	Maximum length (cm)	5. Maximum length (cm)	235	Maximum length recorded (largest ever recorded for this species)	Numerical	cm	Koutsidi et al 2020	NA	supplementary material - xlsx	https://doi.org/10.6084/m9.figshare.11347406.v1
Marine	Fish	Mediterranean Sea	Biological	Life history	Life span	Longevity (years)	1. Longevity (years)	217	Maximum lifespan in years (largest ever recorded for this species)	Numerical	year	Koutsidi et al 2020	NA	supplementary material - xlsx	https://doi.org/10.6084/m9.figshare.11347406.v1
Marine	Fish	Mediterranean Sea	Biological	Life history	Age at maturity	Age-at-maturity (% of lifespan)	2. Age-at-maturity (% of lifespan)	214	Age at maturity as a percentage of longevity (age at maturity in years divided by longevity in years)	Numerical	% of lifespan	Koutsidi et al 2020	NA	supplementary material - xlsx	https://doi.org/10.6084/m9.figshare.11347406.v1
Marine	Fish	Mediterranean Sea	Biological	Life history	Fecundity	Fecundity mean (eggs)	3. Fecundity mean (eggs)	211	Number of eggs or offspring produced per year by a female	Numerical	number of eggs	Koutsidi et al 2020	NA	supplementary material - xlsx	https://doi.org/10.6084/m9.figshare.11347406.v1
Marine	Fish	Mediterranean Sea	Biological	Life history	Fecundity	Fecundity minimum (eggs)	3. Fecundity minimum (eggs)	183	Number of eggs or offspring produced per year by a female	Numerical	number of eggs	Koutsidi et al 2020	NA	supplementary material - xlsx	https://doi.org/10.6084/m9.figshare.11347406.v1
Marine	Fish	Mediterranean Sea	Biological	Life history	Fecundity	Fecundity maximum (eggs)	3. Fecundity maximum (eggs)	211	Number of eggs or offspring produced per year by a female	Numerical	number of eggs	Koutsidi et al 2020	NA	supplementary material - xlsx	https://doi.org/10.6084/m9.figshare.11347406.v1
Marine	Fish	Mediterranean Sea	Distribution	Depth	Depth range	Optimal depth minimum (m)	7. Optimal depth minimum (m)	235	Depth range of the species	Numerical	m	Koutsidi et al 2020	NA	supplementary material - xlsx	https://doi.org/10.6084/m9.figshare.11347406.v1
Marine	Fish	Mediterranean Sea	Distribution	Depth	Depth range	Optimal depth maximum (m)	7. Optimal depth maximum (m)	235	Depth range of the species	Numerical	m	Koutsidi et al 2020	NA	supplementary material - xlsx	https://doi.org/10.6084/m9.figshare.11347406.v1
Marine	Fish	Mediterranean Sea	Distribution	Depth	Depth range	Optimal depth mean (m)	7. Optimal depth mean (m)	235	Depth range of the species	Numerical	m	Koutsidi et al 2020	NA	supplementary material - xlsx	https://doi.org/10.6084/m9.figshare.11347406.v1
Marine	Fish	Mediterranean Sea	Ecological	Ecophysiology	Environmental parameters	Temperature mean (oC)	Temperature mean (oC)	227	NA	Numerical	degrees Celsius	Koutsidi et al 2020	NA	supplementary material - xlsx	https://doi.org/10.6084/m9.figshare.11347406.v1
Marine	Fish	Mediterranean Sea	Ecological	Ecophysiology	Environmental parameters	Temperature minimum (oC)	Temperature minimum (oC)	227	NA	Numerical	degrees Celsius	Koutsidi et al 2020	NA	supplementary material - xlsx	https://doi.org/10.6084/m9.figshare.11347406.v1
Marine	Fish	Mediterranean Sea	Ecological	Ecophysiology	Environmental parameters	Temperature maximum (oC)	Temperature maximum (oC)	227	NA	Numerical	degrees Celsius	Koutsidi et al 2020	NA	supplementary material - xlsx	https://doi.org/10.6084/m9.figshare.11347406.v1
Marine	Fish	Mediterranean Sea	Ecological	Feeding	Food Type/Diet	Trophic level mean	13.Trophic level mean	235	Weighted quantification of diet composition as a level above primary producers (primary producers defined as level 1, primary consumers defined as level 2 and so on)	Numerical	NA	Koutsidi et al 2020	NA	supplementary material - xlsx	https://doi.org/10.6084/m9.figshare.11347406.v1
Marine	Fish	Mediterranean Sea	Ecological	Feeding	Food Type/Diet	Trophic level minimum	13.Trophic level minimum	235	Weighted quantification of diet composition as a level above primary producers (primary producers defined as level 1, primary consumers defined as level 2 and so on)	Numerical	NA	Koutsidi et al 2020	NA	supplementary material - xlsx	https://doi.org/10.6084/m9.figshare.11347406.v1
Marine	Fish	Mediterranean Sea	Ecological	Feeding	Food Type/Diet	Trophic level maximum	13.Trophic level maximum	235	Weighted quantification of diet composition as a level above primary producers (primary producers defined as level 1, primary consumers defined as level 2 and so on)	Numerical	NA	Koutsidi et al 2020	NA	supplementary material - xlsx	https://doi.org/10.6084/m9.figshare.11347406.v1
Freshwater, Estuarine, Marine	Fish	Worldwide	Biological	Body size	Body length	Total length	Total length (mean)	104	Total length (mean) - Mean value for distance from the tip of the snout to the end of caudal fin	Numerical	mm	Lecocq et al 2019	TOFF	supplementary material - csv	https://doi.org/10.6084/m9.figshare.10253291.v2
Freshwater, Estuarine, Marine	Fish	Worldwide	Biological	Body size	Body length	Total length	Total length (median)	2	Total length (median) - Median value for distance from the tip of the snout to the end of caudal fin	Numerical	mm	Lecocq et al 2019	TOFF	supplementary material - csv	https://doi.org/10.6084/m9.figshare.10253291.v2
Freshwater, Estuarine, Marine	Fish	Worldwide	Biological	Body size	Body length	Total length	Total length (min)	105	Total length (min) - Minimal value for distance from the tip of the snout to the end of caudal fin	Numerical	mm	Lecocq et al 2019	TOFF	supplementary material - csv	https://doi.org/10.6084/m9.figshare.10253291.v2
Freshwater, Estuarine, Marine	Fish	Worldwide	Biological	Body size	Body length	Standard length	Standard length (max)	12	Standard length (max) - Maximal value for distance from the tip of the snout to the end of caudal peduncle	Numerical	mm	Lecocq et al 2019	TOFF	supplementary material - csv	https://doi.org/10.6084/m9.figshare.10253291.v2
Freshwater, Estuarine, Marine	Fish	Worldwide	Biological	Body size	Body length	Standard length	Standard length (mean)	9	Standard length (mean) - Mean value for distance from the tip of the snout to the end of caudal peduncle	Numerical	mm	Lecocq et al 2019	TOFF	supplementary material - csv	https://doi.org/10.6084/m9.figshare.10253291.v2
Freshwater, Estuarine, Marine	Fish	Worldwide	Biological	Body size	Body length	Standard length	Standard length (min)	12	Standard length (min) - Minimal value for distance from the tip of the snout to the end of caudal peduncle	Numerical	mm	Lecocq et al 2019	TOFF	supplementary material - csv	https://doi.org/10.6084/m9.figshare.10253291.v2
Freshwater, Estuarine, Marine	Fish	Worldwide	Biological	Body size	Body length	Fork length	Fork length (max)	10	Fork length (max) - Maximal value for distance from the tip of the snout to the fork of caudal fin	Numerical	mm	Lecocq et al 2019	TOFF	supplementary material - csv	https://doi.org/10.6084/m9.figshare.10253291.v2
Freshwater, Estuarine, Marine	Fish	Worldwide	Biological	Body size	Body length	Fork length	Fork length (mean)	13	Fork length (mean) - Mean value for distance from the tip of the snout to the fork of caudal fin	Numerical	mm	Lecocq et al 2019	TOFF	supplementary material - csv	https://doi.org/10.6084/m9.figshare.10253291.v2
Freshwater, Estuarine, Marine	Fish	Worldwide	Biological	Body size	Body length	Fork length	Fork length (min)	9	Fork length (min) - Minimal value for distance from the tip of the snout to the fork of caudal fin	Numerical	mm	Lecocq et al 2019	TOFF	supplementary material - csv	https://doi.org/10.6084/m9.figshare.10253291.v2
Freshwater, Estuarine, Marine	Fish	Worldwide	Biological	Body size	Body mass	Fish weight	Fish weight (max)	97	Fish weight (max) - Maximal fresh body weight that corresponds to the force due to gravity of the physical structure of an organism with its water	Numerical	g	Lecocq et al 2019	TOFF	supplementary material - csv	https://doi.org/10.6084/m9.figshare.10253291.v2
Freshwater, Estuarine, Marine	Fish	Worldwide	Biological	Body size	Body mass	Fish weight	Fish weight (mean)	122	Fish weight (mean) - Mean fresh body weight that corresponds to the force due to gravity of the physical structure of an organism with its water	Numerical	g	Lecocq et al 2019	TOFF	supplementary material - csv	https://doi.org/10.6084/m9.figshare.10253291.v2
Freshwater, Estuarine, Marine	Fish	Worldwide	Biological	Body size	Body mass	Fish weight	Fish weight (median)	2	Fish weight (median) - Median fresh body weight that corresponds to the force due to gravity of the physical structure of an organism with its water	Numerical	g	Lecocq et al 2019	TOFF	supplementary material - csv	https://doi.org/10.6084/m9.figshare.10253291.v2
Freshwater, Estuarine, Marine	Fish	Worldwide	Biological	Body size	Body mass	Fish weight	Fish weight (min)	97	Fish weight (min) - Minimal fresh body weight that corresponds to the force due to gravity of the physical structure of an organism with its water	Numerical	g	Lecocq et al 2019	TOFF	supplementary material - csv	https://doi.org/10.6084/m9.figshare.10253291.v2
Freshwater, Estuarine, Marine	Fish	Worldwide	Biological	Body size	Body length	Body width	Body width (max)	1	Body width (max) - Maximum horizontal distance from side to side	Numerical	mm	Lecocq et al 2019	TOFF	supplementary material - csv	https://doi.org/10.6084/m9.figshare.10253291.v2
Freshwater, Estuarine, Marine	Fish	Worldwide	Biological	Body size	Body length	Body width	Body width (mean)	2	Body width (mean) - Mean horizontal distance from side to side	Numerical	mm	Lecocq et al 2019	TOFF	supplementary material - csv	https://doi.org/10.6084/m9.figshare.10253291.v2
Freshwater, Estuarine, Marine	Fish	Worldwide	Biological	Body size	Body length	Body width	Body width (min)	1	Body width (min) - Minimal horizontal distance from side to side	Numerical	mm	Lecocq et al 2019	TOFF	supplementary material - csv	https://doi.org/10.6084/m9.figshare.10253291.v2
Freshwater, Estuarine, Marine	Fish	Worldwide	Ecological	Morphometrics	Body parts size	First dorsal fin length	First dorsal fin lenght (max)	3	First dorsal fin lenght (max) - Maximal distance from the anterior proximal margin to the posterior proximal margin of the first dorsal fin	Numerical	mm	Lecocq et al 2019	TOFF	supplementary material - csv	https://doi.org/10.6084/m9.figshare.10253291.v2
Freshwater, Estuarine, Marine	Fish	Worldwide	Ecological	Morphometrics	Body parts size	First dorsal fin length	First dorsal fin lenght (mean)	2	First dorsal fin lenght (mean) - Mean distance from the anterior proximal margin to the posterior proximal margin of the first dorsal fin	Numerical	mm	Lecocq et al 2019	TOFF	supplementary material - csv	https://doi.org/10.6084/m9.figshare.10253291.v2
Freshwater, Estuarine, Marine	Fish	Worldwide	Ecological	Morphometrics	Body parts size	First dorsal fin length	First dorsal fin lenght (min)	3	First dorsal fin lenght (min) - Minimal distance from the anterior proximal margin to the posterior proximal margin of the first dorsal fin	Numerical	mm	Lecocq et al 2019	TOFF	supplementary material - csv	https://doi.org/10.6084/m9.figshare.10253291.v2
Freshwater, Estuarine, Marine	Fish	Worldwide	Ecological	Morphometrics	Body parts size	Second dorsal fin length	Second dorsal fin lenght (max)	1	Second dorsal fin lenght (max) - Maximal distance from the anterior proximal margin to the posterior proximal margin of the second dorsal fin	Numerical	mm	Lecocq et al 2019	TOFF	supplementary material - csv	https://doi.org/10.6084/m9.figshare.10253291.v2
Freshwater, Estuarine, Marine	Fish	Worldwide	Ecological	Morphometrics	Body parts size	Second dorsal fin length	Second dorsal fin lenght (mean)	2	Second dorsal fin lenght (mean) - Mean distance from the anterior proximal margin to the posterior proximal margin of the second dorsal fin	Numerical	mm	Lecocq et al 2019	TOFF	supplementary material - csv	https://doi.org/10.6084/m9.figshare.10253291.v2
Freshwater, Estuarine, Marine	Fish	Worldwide	Ecological	Morphometrics	Body parts size	Second dorsal fin length	Second dorsal fin lenght (min)	1	Second dorsal fin lenght (min) - Minimal distance from the anterior proximal margin to the posterior proximal margin of the second dorsal fin	Numerical	mm	Lecocq et al 2019	TOFF	supplementary material - csv	https://doi.org/10.6084/m9.figshare.10253291.v2
Freshwater, Estuarine, Marine	Fish	Worldwide	Ecological	Morphometrics	Body parts size	First dorsal fin height	First dorsal fin heigth (max)	1	First dorsal fin heigth (max) - Maximal distance from the proximal to distal margin of the first dorsal fin (excluding filaments)	Numerical	mm	Lecocq et al 2019	TOFF	supplementary material - csv	https://doi.org/10.6084/m9.figshare.10253291.v2
Freshwater, Estuarine, Marine	Fish	Worldwide	Ecological	Morphometrics	Body parts size	First dorsal fin height	First dorsal fin heigth (mean)	1	First dorsal fin heigth (mean) - Mean distance from the proximal to distal margin of the first dorsal fin (excluding filaments)	Numerical	mm	Lecocq et al 2019	TOFF	supplementary material - csv	https://doi.org/10.6084/m9.figshare.10253291.v2
Freshwater, Estuarine, Marine	Fish	Worldwide	Ecological	Morphometrics	Body parts size	First dorsal fin height	First dorsal fin heigth (min)	1	First dorsal fin heigth (min) - Minimal distance from the proximal to distal margin of the first dorsal fin (excluding filaments)	Numerical	mm	Lecocq et al 2019	TOFF	supplementary material - csv	https://doi.org/10.6084/m9.figshare.10253291.v2
Freshwater, Estuarine, Marine	Fish	Worldwide	Ecological	Morphometrics	Body parts size	Anal fin length	Anal fin length (max)	1	Anal fin length (max) - Maximal distance from the anterior proximal margin to the posterior proximal margin of the anal fin	Numerical	mm	Lecocq et al 2019	TOFF	supplementary material - csv	https://doi.org/10.6084/m9.figshare.10253291.v2
Freshwater, Estuarine, Marine	Fish	Worldwide	Ecological	Morphometrics	Body parts size	Anal fin length	Anal fin length (mean)	1	Anal fin length (mean) - Mean distance from the anterior proximal margin to the posterior proximal margin of the anal fin	Numerical	mm	Lecocq et al 2019	TOFF	supplementary material - csv	https://doi.org/10.6084/m9.figshare.10253291.v2
Freshwater, Estuarine, Marine	Fish	Worldwide	Ecological	Morphometrics	Body parts size	Anal fin length	Anal fin length (min)	1	Anal fin length (min) - Minimal distance from the anterior proximal margin to the posterior proximal margin of the anal fin	Numerical	mm	Lecocq et al 2019	TOFF	supplementary material - csv	https://doi.org/10.6084/m9.figshare.10253291.v2
Freshwater, Estuarine, Marine	Fish	Worldwide	Ecological	Morphometrics	Body parts size	Anal fin height	Anal fin heigth (max)	1	Anal fin heigth (max) - Maximal distance from the proximal to distal margin of the anal fin	Numerical	mm	Lecocq et al 2019	TOFF	supplementary material - csv	https://doi.org/10.6084/m9.figshare.10253291.v2
Freshwater, Estuarine, Marine	Fish	Worldwide	Ecological	Morphometrics	Body parts size	Anal fin height	Anal fin heigth (mean)	1	Anal fin heigth (mean) - Mean distance from the proximal to distal margin of the anal fin	Numerical	mm	Lecocq et al 2019	TOFF	supplementary material - csv	https://doi.org/10.6084/m9.figshare.10253291.v2
Freshwater, Estuarine, Marine	Fish	Worldwide	Ecological	Morphometrics	Body parts size	Anal fin height	Anal fin heigth (min)	1	Anal fin heigth (min) - Minimal distance from the proximal to distal margin of the anal fin	Numerical	mm	Lecocq et al 2019	TOFF	supplementary material - csv	https://doi.org/10.6084/m9.figshare.10253291.v2
Freshwater, Estuarine, Marine	Fish	Worldwide	Ecological	Morphometrics	Body parts size	Pectoral fin length	Pectoral fin length (max)	1	Pectoral fin length (max) - Maximal distance from the proximal to distal margin of the pectoral fin	Numerical	mm	Lecocq et al 2019	TOFF	supplementary material - csv	https://doi.org/10.6084/m9.figshare.10253291.v2
Freshwater, Estuarine, Marine	Fish	Worldwide	Ecological	Morphometrics	Body parts size	Pectoral fin length	Pectoral fin length (mean)	1	Pectoral fin length (mean) - Mean distance from the proximal to distal margin of the pectoral fin	Numerical	mm	Lecocq et al 2019	TOFF	supplementary material - csv	https://doi.org/10.6084/m9.figshare.10253291.v2
Freshwater, Estuarine, Marine	Fish	Worldwide	Ecological	Morphometrics	Body parts size	Pectoral fin length	Pectoral fin length (min)	1	Pectoral fin length (min) - Minimum distance from the proximal to distal margin of the pectoral fin	Numerical	mm	Lecocq et al 2019	TOFF	supplementary material - csv	https://doi.org/10.6084/m9.figshare.10253291.v2
Freshwater, Estuarine, Marine	Fish	Worldwide	Ecological	Morphometrics	Body parts size	Pelvic fin length	Pelvic fin length (max)	1	Pelvic fin length (max) - Maximal distance from the proximal to distal margin of the pelvic fin	Numerical	mm	Lecocq et al 2019	TOFF	supplementary material - csv	https://doi.org/10.6084/m9.figshare.10253291.v2
Freshwater, Estuarine, Marine	Fish	Worldwide	Ecological	Morphometrics	Body parts size	Pelvic fin length	Pelvic fin length (mean)	1	Pelvic fin length (mean) - Mean distance from the proximal to distal margin of the pelvic fin	Numerical	mm	Lecocq et al 2019	TOFF	supplementary material - csv	https://doi.org/10.6084/m9.figshare.10253291.v2
Freshwater, Estuarine, Marine	Fish	Worldwide	Ecological	Morphometrics	Body parts size	Pelvic fin length	Pelvic fin length (min)	1	Pelvic fin length (min) - Minimal distance from the proximal to distal margin of the pelvic fin	Numerical	mm	Lecocq et al 2019	TOFF	supplementary material - csv	https://doi.org/10.6084/m9.figshare.10253291.v2
Freshwater, Estuarine, Marine	Fish	Worldwide	Ecological	Morphometrics	Body parts size	Eye diameter	Eye diameter (max)	2	Eye diameter (max) - Maximal horizontal distance from eye margin to eye margin	Numerical	mm	Lecocq et al 2019	TOFF	supplementary material - csv	https://doi.org/10.6084/m9.figshare.10253291.v2
Freshwater, Estuarine, Marine	Fish	Worldwide	Ecological	Morphometrics	Body parts size	Eye diameter	Eye diameter (mean)	3	Eye diameter (mean) - Mean horizontal distance from eye margin to eye margin	Numerical	mm	Lecocq et al 2019	TOFF	supplementary material - csv	https://doi.org/10.6084/m9.figshare.10253291.v2
Freshwater, Estuarine, Marine	Fish	Worldwide	Ecological	Morphometrics	Body parts size	Eye diameter	Eye diameter (min)	1	Eye diameter (min) - Minimal horizontal distance from eye margin to eye margin	Numerical	mm	Lecocq et al 2019	TOFF	supplementary material - csv	https://doi.org/10.6084/m9.figshare.10253291.v2
Freshwater, Estuarine, Marine	Fish	Worldwide	Ecological	Morphometrics	Body parts size	Head length	Head length (max)	1	Head length (max) - Maximal distance from the tip of the snout to the posterior edge of the operculum	Numerical	mm	Lecocq et al 2019	TOFF	supplementary material - csv	https://doi.org/10.6084/m9.figshare.10253291.v2
Freshwater, Estuarine, Marine	Fish	Worldwide	Ecological	Morphometrics	Body parts size	Head length	Head length (mean)	1	Head length (mean) - Mean distance from the tip of the snout to the posterior edge of the operculum	Numerical	mm	Lecocq et al 2019	TOFF	supplementary material - csv	https://doi.org/10.6084/m9.figshare.10253291.v2
Freshwater, Estuarine, Marine	Fish	Worldwide	Ecological	Morphometrics	Body parts size	Head length	Head length (min)	1	Head length (min) - Minimal distance from the tip of the snout to the posterior edge of the operculum	Numerical	mm	Lecocq et al 2019	TOFF	supplementary material - csv	https://doi.org/10.6084/m9.figshare.10253291.v2
Freshwater, Estuarine, Marine	Fish	Worldwide	Ecological	Feeding	Feeding apparatus	Gill raker length	column: 'tra_name' Gill raker length	1	Lenght of the longest gill raker	Numerical	mm	Lecocq et al 2019	TOFF	supplementary material - csv	https://doi.org/10.6084/m9.figshare.10253291.v2
Freshwater, Estuarine, Marine	Fish	Worldwide	Ecological	Body form	Body shape	Body shape	column: 'fam_name' Body shape	6	Geometrical description of the part of that space occupied by the physical structure of a fish	Categorical	Fusiform - The geometrical description of the part of space occupied by the physical structure of the fish is shaped like a spindle-shaped body (i.e. a body that tapers at anterior and posterior ends and slightly or not compressed (fusiform body) Flattened vertically - The geometrical description of the part of space occupied by the physical structure of the fish is shaped like a figure that is w…	Lecocq et al 2019	TOFF	supplementary material - csv	https://doi.org/10.6084/m9.figshare.10253291.v2
Freshwater, Estuarine, Marine	Fish	Worldwide	Ecological	Body pigmentation	Colour	Colour	column: 'fam_name' Colour	1	Body colour that corresponds to coloring matter of the main part of the fish	Categorical	Uniform colour - An uniform pattern of coloring pattern (pigmentation) of the main part of the fish (considering fins too) Heterogeneous colour - An heterogeneous pattern of coloring matter (pigmentation) of the main part of the fish (considering fins too)	Lecocq et al 2019	TOFF	supplementary material - csv	https://doi.org/10.6084/m9.figshare.10253291.v2
Freshwater, Estuarine, Marine	Fish	Worldwide	Ecological	Feeding	Feeding apparatus	Mouth position	column: 'fam_name' Mouth position	8	Position of the jaws	Categorical	Inferior - The lower jaw is smaller than the upper jaw Superior - The upper jaw is smaller than the lower jaw Terminal - The two jaws have the same size	Lecocq et al 2019	TOFF	supplementary material - csv	https://doi.org/10.6084/m9.figshare.10253291.v2
Freshwater, Estuarine, Marine	Fish	Worldwide	Biological	Physiology	Elemental composition	Storage organ of fats	column: 'fam_name' Storage organ of fats	1	Properties/skills of a fish which allow it to put and keep fats in various organic compartments for use in the future	Categorical	Liver - Liver is the main storage organ of the fats Peri-visceral tissue - Peri-visceral tissue is the main storage area of the fats	Lecocq et al 2019	TOFF	supplementary material - csv	https://doi.org/10.6084/m9.figshare.10253291.v2
Freshwater, Estuarine, Marine	Fish	Worldwide	Biological	Life history	Egg or propagule size	Egg diameter	Egg diameter (max)	2	Egg diameter (max) - Maximal diameter of mature (fully yolked) oocytes	Numerical	mm	Lecocq et al 2019	TOFF	supplementary material - csv	https://doi.org/10.6084/m9.figshare.10253291.v2
Freshwater, Estuarine, Marine	Fish	Worldwide	Biological	Life history	Egg or propagule size	Egg diameter	Egg diameter (mean)	15	Egg diameter (mean) - Mean diameter of mature (fully yolked) oocytes	Numerical	mm	Lecocq et al 2019	TOFF	supplementary material - csv	https://doi.org/10.6084/m9.figshare.10253291.v2
Freshwater, Estuarine, Marine	Fish	Worldwide	Biological	Life history	Egg or propagule size	Egg diameter	Egg diameter (min)	2	Egg diameter (min) - Minimal diameter of mature (fully yolked) oocytes	Numerical	mm	Lecocq et al 2019	TOFF	supplementary material - csv	https://doi.org/10.6084/m9.figshare.10253291.v2
Freshwater, Estuarine, Marine	Fish	Worldwide	Biological	Life history	Fecundity	Clutch size	Clutch size (max)	3	Clutch size (max) - Maximal clutch size	Numerical	NA	Lecocq et al 2019	TOFF	supplementary material - csv	https://doi.org/10.6084/m9.figshare.10253291.v2
Freshwater, Estuarine, Marine	Fish	Worldwide	Biological	Life history	Fecundity	Clutch size	Clutch size (mean)	14	Clutch size (mean) - Mean clutch size	Numerical	NA	Lecocq et al 2019	TOFF	supplementary material - csv	https://doi.org/10.6084/m9.figshare.10253291.v2
Freshwater, Estuarine, Marine	Fish	Worldwide	Biological	Life history	Fecundity	Clutch size	Clutch size (min)	3	Clutch size (min) - Minimal clutch size	Numerical	NA	Lecocq et al 2019	TOFF	supplementary material - csv	https://doi.org/10.6084/m9.figshare.10253291.v2
Freshwater, Estuarine, Marine	Fish	Worldwide	Biological	Life history	Life span	Lifespan	Mean life span	11	Mean life span - The mean lifespan expected	Numerical	months	Lecocq et al 2019	TOFF	supplementary material - csv	https://doi.org/10.6084/m9.figshare.10253291.v2
Freshwater, Estuarine, Marine	Fish	Worldwide	Biological	Life history	Diel activity pattern	Activity period	column: 'fam_name' Activity period	12	Time of circadian period when specimen displays a behaviour	Categorical	Diurnal - Specimen displays its behaviour during the daylight Nocturnal - Specimen displays its behaviour during the night	Lecocq et al 2019	TOFF	supplementary material - csv	https://doi.org/10.6084/m9.figshare.10253291.v2
Freshwater, Estuarine, Marine	Fish	Worldwide	Biological	Physiology	Life history rates	Growth rate	Growth rate (Max)	1	Growth rate (Max) - Maximal growth rate observed for a given species (weight gain per day)	Numerical	%	Lecocq et al 2019	TOFF	supplementary material - csv	https://doi.org/10.6084/m9.figshare.10253291.v2
Freshwater, Estuarine, Marine	Fish	Worldwide	Biological	Physiology	Life history rates	Growth rate	Growth rate (Mean)	30	Growth rate (Mean) - Mean growth rate observed for a given species (weight gain per day)	Numerical	%	Lecocq et al 2019	TOFF	supplementary material - csv	https://doi.org/10.6084/m9.figshare.10253291.v2
Freshwater, Estuarine, Marine	Fish	Worldwide	Ecological	Mode of life	Sociability	Relation inter individuals	column: 'fam_name' Relation inter individuals	1	Any behavioural or ecological features that place two or more individuals in the same site	Categorical	Gregarious strategy - Grouping of conspecific specimens living or moving together Solitary strategy - Living alone except during reproduction time Territorial - Specimen or specimen group that defends a delimited space	Lecocq et al 2019	TOFF	supplementary material - csv	https://doi.org/10.6084/m9.figshare.10253291.v2
Freshwater, Estuarine, Marine	Fish	Worldwide	Ecological	Feeding	Food Type/Diet	Diet	column: 'fam_name' Diet	32	The habitual decisions a fish makes when choosing what food to eat	Categorical	Omnivore - Fish which consumes food from at least two other categories from diet Insectivore - Fish that feeds on live insects Invertivore - Fish that feeds on live invertebrates Phytoplanktivore - Fish that feeds on phytoplankton Zooplanctivore - Fish that feeds on zooplankton Parasitic - Fish which are parasites Parasitivore - Fish that feeds on parasites Algivore - Fish that feeds on algae Per…	Lecocq et al 2019	TOFF	supplementary material - csv	https://doi.org/10.6084/m9.figshare.10253291.v2
Freshwater, Estuarine, Marine	Fish	Worldwide	Ecological	Feeding	Food Type/Diet	Ratio prey size/fish size	column: 'tra_name' Ratio prey size/fish size	3	Ratio between the prey size and the total length of the body of the fish	Numerical	NA	Lecocq et al 2019	TOFF	supplementary material - csv	https://doi.org/10.6084/m9.figshare.10253291.v2
Freshwater, Estuarine, Marine	Fish	Worldwide	Ecological	Feeding	Feeding Method/Behaviour	Hunting strategy	column: 'fam_name' Hunting strategy	9	Learnt or not properties/skills, which allow a fish to hunt actively	Categorical	Run and kill - Fish actively searching for prey Sit and wait - Fish waiting motionless the prey Filter feeders - Any behaviours of fishes that feed by straining suspended matter and food particles from water Grazing and/or Scraping - Fish feeding on fixed organisms	Lecocq et al 2019	TOFF	supplementary material - csv	https://doi.org/10.6084/m9.figshare.10253291.v2
Freshwater, Estuarine, Marine	Fish	Worldwide	Ecological	Feeding	Feeding Method/Behaviour	Feeding location	column: 'fam_name' Feeding location	17	NA	Categorical	Benthic feeding - Species searching its nourrishment on, in or near the riverbed/lakebed/seabed Pelagic feeding - Species searching its nourrishment neither close to the bottom nor near the shore Vegetation - Species searching its nourrishment on or near vegetation	Lecocq et al 2019	TOFF	supplementary material - csv	https://doi.org/10.6084/m9.figshare.10253291.v2
Freshwater, Estuarine, Marine	Fish, Invertebrates	Worldwide	Biological	Body size	Body mass	Adult weight (g)	Adult weight (g)	427	NA	Numerical	g	Magalhães et al 2005	AnAge	database dedicated website - txt	https://genomics.senescence.info/species/index.html
Freshwater, Estuarine, Marine	Fish, Invertebrates	Worldwide	Biological	Life history	Age at maturity	Female maturity (days)	Female maturity (days)	385	NA	Numerical	days	Magalhães et al 2005	AnAge	database dedicated website - txt	https://genomics.senescence.info/species/index.html
Freshwater, Estuarine, Marine	Fish, Invertebrates	Worldwide	Biological	Life history	Age at maturity	Male maturity (days)	Male maturity (days)	304	NA	Numerical	days	Magalhães et al 2005	AnAge	database dedicated website - txt	https://genomics.senescence.info/species/index.html
Freshwater, Estuarine, Marine	Fish, Invertebrates	Worldwide	Biological	Life history	Egg incubation time	Gestation/incubation (days)	Gestation/incubation (days)	13	NA	Numerical	days	Magalhães et al 2005	AnAge	database dedicated website - txt	https://genomics.senescence.info/species/index.html
Freshwater, Estuarine, Marine	Fish, Invertebrates	Worldwide	Biological	Life history	Fecundity	Litter/Clutch size	Litter/Clutch size	125	NA	Numerical	NA	Magalhães et al 2005	AnAge	database dedicated website - txt	https://genomics.senescence.info/species/index.html
Freshwater, Estuarine, Marine	Fish, Invertebrates	Worldwide	Biological	Life history	Reproductive frequency	Litters/Clutches per year	Litters/Clutches per year	1	NA	Numerical	number of Litters/Clutches per year	Magalhães et al 2005	AnAge	database dedicated website - txt	https://genomics.senescence.info/species/index.html
Freshwater, Estuarine, Marine	Fish, Invertebrates	Worldwide	Biological	Life history	Generation time	Inter-litter/Interbirth interval	Inter-litter/Interbirth interval	105	NA	Numerical	days	Magalhães et al 2005	AnAge	database dedicated website - txt	https://genomics.senescence.info/species/index.html
Freshwater, Estuarine, Marine	Fish, Invertebrates	Worldwide	Biological	Life history	Life span	Maximum longevity (yrs)	Maximum longevity (yrs)	968	NA	Numerical	years	Magalhães et al 2005	AnAge	database dedicated website - txt	https://genomics.senescence.info/species/index.html
Freshwater, Estuarine, Marine	Fish, Invertebrates	Worldwide	Biological	Life history	Life history - miscellaneous	IMR (per yr)	IMR (per yr)	7	initial mortality rate	Numerical	per year	Magalhães et al 2005	AnAge	database dedicated website - txt	https://genomics.senescence.info/species/index.html
Freshwater, Estuarine, Marine	Fish, Invertebrates	Worldwide	Biological	Life history	Life history - miscellaneous	MRDT (yrs)	MRDT (yrs)	10	mortality rate doubling time	Numerical	years	Magalhães et al 2005	AnAge	database dedicated website - txt	https://genomics.senescence.info/species/index.html
Marine	Fish, Invertebrates, Zooplankton	Worldwide	Biological	Body size	Body length	body size (qualitative)	NA	11061	Qualitative body size: Body size measured in terms of mega, macro, meio/meso and micro	Categorical	<0.2 mm (microbiota) 0.2 - 2.0 mm (meiobiota) 2.0 - 200 mm (macrobiota) >200 mm (megabiota)	Marine Species Traits editorial board (2021)	Marine Species Traits	database dedicated website/r package - xls, xlsx, csv, txt, zip, json	http://www.marinespecies.org/traits/ rpackage
Marine	Fish, Invertebrates, Zooplankton	Worldwide	Distribution	Habitat	Tolerance	AMBI ecological group	NA	6552	AZTI’s Marine Biotic Index (AMBI)	Categorical	very sensitive to disturbance (I) - Type I: Species very sensitive to organic enrichment and present under unpolluted conditions (initial state). They include the specialist carnivores and some deposit-feeding tubicolous polychaetes indifferent to disturbance (II) - Type II: Species indifferent to enrichment, always present in low densities with non-significant variations with time (from initial …	Marine Species Traits editorial board (2021)	Marine Species Traits	database dedicated website/r package - xls, xlsx, csv, txt, zip, json	http://www.marinespecies.org/traits/ rpackage
Marine	Fish, Invertebrates, Zooplankton	Worldwide	Ecological	Body form	Body structures	supporting structures and enclosures: structure and composition - Structure	NA	20518	Supporting structure & enclosure: Hard framework, internal or external, which supports and protects softer parts of plant, animal or unicellular organism, and to which muscles usually attach in animals, includes skeletons (derived from Lawrence, 2005)	Categorical	"Solid", "Non-solid: cement", "Non-solid: particles"	Marine Species Traits editorial board (2021)	Marine Species Traits	database dedicated website/r package - xls, xlsx, csv, txt, zip, json	http://www.marinespecies.org/traits/ rpackage
Marine	Fish, Invertebrates, Zooplankton	Worldwide	Ecological	Body form	Body structures	supporting structures and enclosures: structure and composition - Structure > Composition	NA	20518	Supporting structure & enclosure: Hard framework, internal or external, which supports and protects softer parts of plant, animal or unicellular organism, and to which muscles usually attach in animals, includes skeletons (derived from Lawrence, 2005)	Categorical	"Phosphatic", "Siliceous", "Chitinous"	Marine Species Traits editorial board (2021)	Marine Species Traits	database dedicated website/r package - xls, xlsx, csv, txt, zip, json	http://www.marinespecies.org/traits/ rpackage
Marine	Fish, Invertebrates, Zooplankton	Worldwide	Ecological	Body form	Body structures	supporting structures and enclosures: structure and composition - Supporting structure & enclosure	NA	20518	Supporting structure & enclosure: Hard framework, internal or external, which supports and protects softer parts of plant, animal or unicellular organism, and to which muscles usually attach in animals, includes skeletons (derived from Lawrence, 2005)	Categorical	"Unsupported", "Hydrostatic skeleton", "Endoskeleton"	Marine Species Traits editorial board (2021)	Marine Species Traits	database dedicated website/r package - xls, xlsx, csv, txt, zip, json	http://www.marinespecies.org/traits/ rpackage
Marine	Fish, Invertebrates, Zooplankton	Worldwide	Distribution	Habitat	Environmental position	functional group	NA	28741	NA	Categorical	benthos benthos > macrobenthos benthos > meiobenthos benthos > microbenthos benthos > endobenthos benthos > epibenthos benthos > hyperbenthos plankton plankton > phytoplantkon plankton > zooplantkon nekton neuston edaphofauna edaphofauna > macro edaphofauna > mesonot applicable (N/A)	Marine Species Traits editorial board (2021)	Marine Species Traits	database dedicated website/r package - xls, xlsx, csv, txt, zip, json	http://www.marinespecies.org/traits/ rpackage
Marine	Fish, Invertebrates, Zooplankton	Worldwide	Ecological	Feeding	Food Type/Diet	feeding type	NA	17743	Feeding type: A description of how the organism gathers food and from where	Categorical	carnivore commensal deposit feeder deposit feeder > non-selective (1B) deposit feeder > selective (1A) deposit feeder > subsurface deposit feeder > surface detritus feeder epigrowth feeder (2A) filter feeder grazer grazer > interface grazer grazer > on organic substrates grazer > on periphyton grazer > on algae grazer > on phanerogams herbivore kleptovore omnivore parasitic parasitic > ectoparasi…	Marine Species Traits editorial board (2021)	Marine Species Traits	database dedicated website/r package - xls, xlsx, csv, txt, zip, json	http://www.marinespecies.org/traits/ rpackage
Marine	Fish, Invertebrates, Zooplankton	Worldwide	Biological	Life history	Reproductive type	asexual reproduction	NA	2607	Reproduction not involving the exchange of genetic material, amictic, individuals derived form a single parent (Barnes et al., 2006); not involving the fusion of gametes (Lincoln et al., 1998)	Categorical	yes by unknown mechanism by direct development of spores by fragmentation by parthenogenesis by vegetative propagules no unknown	Marine Species Traits editorial board (2021)	Marine Species Traits	database dedicated website/r package - xls, xlsx, csv, txt, zip, json	http://www.marinespecies.org/traits/ rpackage
Marine	Fish, Invertebrates, Zooplankton	Worldwide	Ecological	Body form	Body shape	body shape	NA	4839	Overall shape of the individual or colony (modular forms)	Categorical	thallus > branched thallus > capitate thallus > crustose thallus > cushion-like thallus > discoid thallus > erect thallus > filamentous thallus > flabellate thallus > foliose thallus > pinnate thallus > prostrate thallus > saccate thallus > siphonous thallus > spheric thallus > tubular thallus > unreported	Marine Species Traits editorial board (2021)	Marine Species Traits	database dedicated website/r package - xls, xlsx, csv, txt, zip, json	http://www.marinespecies.org/traits/ rpackage
Marine	Fish, Invertebrates, Zooplankton	Worldwide	Biological	Life history	Larval and juvenile development	brooding	NA	1871	NA	Categorical_binary	yes no	Marine Species Traits editorial board (2021)	Marine Species Traits	database dedicated website/r package - xls, xlsx, csv, txt, zip, json	http://www.marinespecies.org/traits/ rpackage
Marine	Fish, Invertebrates, Zooplankton	Worldwide	Ecological	Body form	Body structures	calcification	NA	2307	NA	Categorical	calcified articulated calcified non-articulated non-calcified unreported	Marine Species Traits editorial board (2021)	Marine Species Traits	database dedicated website/r package - xls, xlsx, csv, txt, zip, json	http://www.marinespecies.org/traits/ rpackage
Marine	Fish, Invertebrates, Zooplankton	Worldwide	Biological	Life history	Generation time	generation time	NA	248	The mean period of time between reproduction by parent generation and the reproduction of the first filial generation (Lincoln et al., 1998); recorded in years.	Categorical	1 to 3 months 3 to 12 months 1 to 3 years less than 1 year more than 3 years	Marine Species Traits editorial board (2021)	Marine Species Traits	database dedicated website/r package - xls, xlsx, csv, txt, zip, json	http://www.marinespecies.org/traits/ rpackage
Marine	Fish, Invertebrates, Zooplankton	Worldwide	Biological	Life history	Larval and juvenile development	larval and juvenile development	NA	2155	Description of how the larvae or juveniles develop into adults	Categorical	direct development direct development > oviparous direct development > oviparous > no care direct development > oviparous > parental care direct development > ovoviviparous direct development > viviparous direct development > viviparous > no care direct development > viviparous > parental care lecithotrophic planktotrophic	Marine Species Traits editorial board (2021)	Marine Species Traits	database dedicated website/r package - xls, xlsx, csv, txt, zip, json	http://www.marinespecies.org/traits/ rpackage
Marine	Fish, Invertebrates, Zooplankton	Worldwide	Ecological	Movement	Mobility	mobility	NA	1901	NA	Categorical	mobile sessile sedimentary	Marine Species Traits editorial board (2021)	Marine Species Traits	database dedicated website/r package - xls, xlsx, csv, txt, zip, json	http://www.marinespecies.org/traits/ rpackage
Marine	Fish, Invertebrates, Zooplankton	Worldwide	Biological	Life history	Reproductive frequency	reproductive frequency	NA	1022	NA	Categorical	all over the year one long period a year one short period a year several long periods a year several short periods a year	Marine Species Traits editorial board (2021)	Marine Species Traits	database dedicated website/r package - xls, xlsx, csv, txt, zip, json	http://www.marinespecies.org/traits/ rpackage
Marine	Fish, Invertebrates, Zooplankton	Worldwide	Biological	Life history	Fertilisation	spawning	NA	2280	NA	Categorical	fertilisation in the water column fertilisation on female gametophyte not applicable unknown unreported	Marine Species Traits editorial board (2021)	Marine Species Traits	database dedicated website/r package - xls, xlsx, csv, txt, zip, json	http://www.marinespecies.org/traits/ rpackage
Marine	Fish, Invertebrates, Zooplankton	Worldwide	Distribution	Habitat	Tolerance	tolerance to pollutants	NA	3101	NA	Categorical	general > clear waters general > eutrophic waters general > mesotrophic waters general > moderately turbid waters general > oligotrophic waters general > waters with variable turbidity	Marine Species Traits editorial board (2021)	Marine Species Traits	database dedicated website/r package - xls, xlsx, csv, txt, zip, json	http://www.marinespecies.org/traits/ rpackage
Marine	Fish, Invertebrates, Zooplankton	Worldwide	Distribution	Habitat	Wave exposure	wave exposure	NA	5062	Traits that describe the range of exposure to wave action in which the organism is recorded.	Categorical	exposed exposed > high energy rock features of rock semi-exposed semi-exposed > moderate energy rock sheltered sheltered > coarse sediments sheltered > low energy rock sheltered > macrophyte-dominated seduments sheltered > mud-dominated sediments sheltered > sand-dominated sediments unreported	Marine Species Traits editorial board (2021)	Marine Species Traits	database dedicated website/r package - xls, xlsx, csv, txt, zip, json	http://www.marinespecies.org/traits/ rpackage
Marine	Fish, Invertebrates, Zooplankton	Worldwide	Distribution	Vertical biological zone (zonation)	Vertical biological zone (zonation)	zonation	NA	3918	A description of the vertical biological zone or zonation in which an organism resides. The zone is determined by depth, physical, chemical and biological factors.	Categorical	intertidal intertidal > littoral zone subtidal subtidal > lower infralittoral zone subtidal > upper circalittoral zone subtidal > upper infralittoral zone unreported	Marine Species Traits editorial board (2021)	Marine Species Traits	database dedicated website/r package - xls, xlsx, csv, txt, zip, json	http://www.marinespecies.org/traits/ rpackage
Marine	Fish, Invertebrates, Zooplankton	Worldwide	Biological	Life history	Age at maturity	age at maturity	Maturity	358	NA	Categorical	<1 year 1 year 1-2 years 2-3 years 3-5 years 6-10 years 11-20 years Insufficient information Not relevant See additional information	MarLIN 2006	BIOTIC	database dedicated website - csv	www.marlin.ac.uk/biotic
Marine	Fish, Invertebrates, Zooplankton	Worldwide	Biological	Life history	Reproductive season	reproductive season	ReprodSeason	363	NA	Text	2 - 6 months All year All year but mainly summer All year but max spirng and autumn All year round All year with a peak in spring All year with summer maximum All year with summer peak All year, peaks in August and September all year, peaks in June All year. April April - July April - June, July - September. April to August April to June April to May April to November April to October April to Se…	MarLIN 2006	BIOTIC	database dedicated website - csv	www.marlin.ac.uk/biotic
Marine	Fish, Invertebrates, Zooplankton	Worldwide	Distribution	Geography	Biogeographical distribution	biogeographic zone	BiogeographicRange	322	NA	Text	Arctic-boreal to temperate. Boreal to temperate. Boreal to warm temperate. Cold temperate to temperate. Cold temperate to warm temperate. Not researched Temperate Temperate to Arid. Temperate to warm temperate, occasionally tropical. Temperate to warm temperate. Temperate.	MarLIN 2006	BIOTIC	database dedicated website - csv	www.marlin.ac.uk/biotic
Marine	Fish, Invertebrates, Zooplankton	Worldwide	Distribution	Vertical biological zone (zonation)	Vertical biological zone (zonation)	biological zone	biozone	237	1 - Supralittoral - The lower terrestrial zone, characteristically dominated by orange and white-to-grey lichens on hard substrata with scattered salt-tolerant higher plants and mosses 2 - Upper littoral fringe - This is colonized by Verrucaria maura with Littorina saxatilis and Littorina neritoides often present. May include saltmarsh species on shale/pebbles in shelter 3 - Lower littoral fringe…	Categorical	Supralittoral (1) Supralittoral (1);Upper Littoral Fringe (2);Lower Littoral Fringe (3) Supralittoral (1);Upper Littoral Fringe (2);Lower Littoral Fringe (3);Upper Eulittoral (4);Mid Eulittoral (5) Supralittoral (1);Upper Littoral Fringe (2);Lower Littoral Fringe (3);Upper Eulittoral (4);Mid Eulittoral (5);Lower Eulittoral (6);Sublittoral Fringe (7);Upper Infralittoral (8);Lower Infralittoral (9)…	MarLIN 2006	BIOTIC	database dedicated website - csv	www.marlin.ac.uk/biotic
Marine	Fish, Invertebrates, Zooplankton	Worldwide	Ecological	Ecological interaction	Habitat modification	bioturbator	Bioturbator	177	Method of bioturbation	Categorical	Diffusive mixing - Vertical bioturbation as a diffusive transport process resulting from the activities of e.g. free-living polychaetes, subsurface deposit feeders and carnivores, and burrow excavating species such as crustaceans (Pearson, 2001) Insufficient information Not relevant Not researched	MarLIN 2006	BIOTIC	database dedicated website - csv	www.marlin.ac.uk/biotic
Marine	Fish, Invertebrates, Zooplankton	Worldwide	Ecological	Mode of life	Dependency/Association	dependency	Dependency	320	In conservation assessment - the reliance (of a species, community or ecological process) on a particular location (for instance, a feeding, breeding, sheltering area or a migration corridor) or structure (for instance, a kelp forest, a sea grass bed, a maerl bed) for survival	Categorical	Independent - Any organism not relying on another for food (except as prey), environment or livelihood Mutualist with/on/in - A partner in a symbiosis where both organisms benefit, frequently a relationship of complete dependence (Lincoln et al., 1982) Commensal with/on/in - A partner in a symbiosis in where one species derives benefit from a common food supply, whilst the other species is not ad…	MarLIN 2006	BIOTIC	database dedicated website - csv	www.marlin.ac.uk/biotic
Marine	Fish, Invertebrates, Zooplankton	Worldwide	Distribution	Depth	Depth range	depth range	DepthRange	325	depth below chart datum	Text	? - 100+ +1 to -10 m chart datum +2 - 300 m <1 m <1 m to 2 m max <i>Caryophyllia smithii</i> var <i>clavus</i> can be found at &#62;1000 m depth (Manuel, 1988). >50 m - ca 730 m 0 - 0 m 0 - 100 m 0 - 1000 m 0 - 120 m 0 - 1200 m 0 - 1250 m 0 - 15 m 0 - 150 m 0 - 1500 m 0 - 180 m 0 - 18m 0 - 20 m 0 - 200 m 0 - 220 m 0 - 230 m 0 - 250 m 0 - 30 m. 0 - 40 m 0 - 450 m 0 - 50 m 0 - 500 m 0 - 60 m 0 - 70…	MarLIN 2006	BIOTIC	database dedicated website - csv	www.marlin.ac.uk/biotic
Marine	Fish, Invertebrates, Zooplankton	Worldwide	Biological	Life history	Larval and juvenile development	developmental mechanism	devmech	366	1 - Planktotrophic - Feeding at least in part on materials captured from the plankton (Barnes et al., 1993) 2 - Lecithotrophic - Development at the expense of internal resources (i.e. yolk) provided by the female (Barnes et al., 1993) 3 - Direct development - Development without a larval stage (Barnes et al., 1993) 8 - Oviparous - A type of reproduction in animals in which the fertilized eggs are…	Categorical	Planktotrophic (1) Planktotrophic (1);Brooding (19) Planktotrophic (1);Direct Development (3) Planktotrophic (1);Lecithotrophic (2) Planktotrophic (1);Lecithotrophic (2);Direct Development (3) Planktotrophic (1);Lecithotrophic (2);Schizotomous (20);Brooding (19) Planktotrophic (1);Oviparous (8) Planktotrophic (1);Oviparous (8);Planktotrophic (1) Planktotrophic (1);Viviparous (No Care) (11) Lecith…	MarLIN 2006	BIOTIC	database dedicated website - csv	www.marlin.ac.uk/biotic
Marine	Fish, Invertebrates, Zooplankton	Worldwide	Ecological	Movement	Dispersion	dispersal potential of adults	DispPotAdult	313	NA	Categorical	None Very limited (<1m) <10m 10-100m 100-1000m 1km-10km > 10km >10km Insufficient information No information found Not relevant Not researched See additional information	MarLIN 2006	BIOTIC	database dedicated website - csv	www.marlin.ac.uk/biotic
Marine	Fish, Invertebrates, Zooplankton	Worldwide	Ecological	Movement	Dispersion	dispersal potential of larvae	DispPotLarvae	369	NA	Categorical	None Very limited (<1m) <10m 10-100m 100-1000m 1km-10km >10km Insufficient information Not relevant Not researched See additional information	MarLIN 2006	BIOTIC	database dedicated website - csv	www.marlin.ac.uk/biotic
Marine	Fish, Invertebrates, Zooplankton	Worldwide	Biological	Life history	Egg or propagule size	egg size	EggSize	303	egg/propagule size	Text	130-150 &#181;m diameter 0.05mm 0.12mm 0.23mm 0.28mm 0.2mm 0.3mm 0.47mm 0.4mm 0.5 mm 0.5-0.6mm 0.5-1 mm 0.55mm 0.5mm 0.7-1 mm 0.7-1.1 mm 0.8-1 mm 0.8-1.2 mm 0.9-1 mm 0.9-1.2 mm 1.1 - 1.2 mm 1.2-1.6 mm 1.5mm 1.7-2.2 mm 10 mm diameter 100 &#181;m 100 &#181;m diameter 100-180 &#181;m 100-200 &#181;m 1050 &#181;m 110 &#181;m 112-140 &#181;m 120 &#181;m 120 &#181;m diameter 120-140 &#181;m 120-150 &#1…	MarLIN 2006	BIOTIC	database dedicated website - csv	www.marlin.ac.uk/biotic
Marine	Fish, Invertebrates, Zooplankton	Worldwide	Distribution	Habitat	Environmental position	environmental position	envpos	286	1 - Epifaunal - An animal living on the surface of the substratum 2 - Epifloral - A plant living on the surface of the substratum 3 - Infaunal - Benthic animals which live within the seabed 4 - Interstitial - Relating to the system of cavities and channels formed by the spaces between grains in a sediment (interstitial space) 5 - Demersal - Living at or near the bottom of a sea or lake, but havin…	Categorical	Epifaunal (1) Epifaunal (1);Demersal (5) Epifaunal (1);Epibenthic (19) Epifaunal (1);Epibenthic (19);Epilithic (20) Epifaunal (1);Epibenthic (19);Epiphytic (21);Epizoic (22) Epifaunal (1);Epifloral (2);Epibenthic (19) Epifaunal (1);Epilithic (20) Epifaunal (1);Epilithic (20);Epiphytic (21) Epifaunal (1);Epilithic (20);Epiphytic (21);Epizoic (22);Epibenthic (19) Epifaunal (1);Epiphytic (21);Epilit…	MarLIN 2006	BIOTIC	database dedicated website - csv	www.marlin.ac.uk/biotic
Marine	Fish, Invertebrates, Zooplankton	Worldwide	Biological	Life history	Fecundity	fecundity	Fecundity	335	The potential reproductive capacity of an organism or population, measured by the number of gametes (eggs) or asexual propagules	Text	6 8 15 18 26.5 32 40 42.5 56 70 100 175 260 400 456 600 1000 1500 2400 5000 6000 out/30 11500 set/40 15000 17000 dez/49 20000 21000 30000 03/abr 06/ago 06/nov 50000 70000 130000 1000000 2500000 20000000 &#62;1,000,000 ~500 eggs per brood >1 million >10,000 eggs per year >100 gonomedusae per polyp 1 million 1,000 - 100,000 1,000 to 20,000 1,000-1,500 eggs per spawn 1,000-3,000 eggs 10,000 to 20,00…	MarLIN 2006	BIOTIC	database dedicated website - csv	www.marlin.ac.uk/biotic
Marine	Fish, Invertebrates, Zooplankton	Worldwide	Ecological	Feeding	Feeding Method/Behaviour	feeding method	feedingmethod	396	Characteristic feeding method 1 - Photoautotroph - An organism that obtains metabolic energy from light by a photochemical process such as photosynthesis (e.g. seaweeds, phytoplankton) 2 - Suspension feeder : Any organism which feeds on particulate organic matter, including plankton, suspended in the water column (from Lincoln et al., 1998) - Active - Catching food on a filter from water by activ…	Categorical	Photoautotroph (1) Active suspension feeder (2) Active suspension feeder (2);Detritivore (29) Active suspension feeder (2);Predator (22) Active suspension feeder (2);Sub-surface deposit feeder (5) Active suspension feeder (2);Surface deposit feeder (4) Passive suspension feeder (3) Passive suspension feeder (3);Active suspension feeder (2) Passive suspension feeder (3);Active suspension feeder (2…	MarLIN 2006	BIOTIC	database dedicated website - csv	www.marlin.ac.uk/biotic
Marine	Fish, Invertebrates, Zooplankton	Worldwide	Biological	Life history	Fertilisation	fertilization type	FertilizationType	345	NA	Categorical	None (asexual) Self-fertile Internal External Insufficient information See additional information	MarLIN 2006	BIOTIC	database dedicated website - csv	www.marlin.ac.uk/biotic
Marine	Fish, Invertebrates, Zooplankton	Worldwide	Ecological	Body form	Flexibility	flexibility	Flexibility	368	Body flexibility measured in degrees of curvature	Categorical	High (>45 degrees) Low (10-45 degrees) None (< 10 degrees) Insufficient information Not researched	MarLIN 2006	BIOTIC	database dedicated website - csv	www.marlin.ac.uk/biotic
Marine	Fish, Invertebrates, Zooplankton	Worldwide	Ecological	Feeding	Food Type/Diet	food type	FoodType	321	Typical food type	Text	<i>%Laminaria hyperborea%</i>, <i>%Laminaria digitata%</i>, <i>%Alaria esculenta%</i>, <i>%Sacchoriza polyschides%</i>, <i>%Fucus serratus%</i>, and when young <i>%Himanthalia elongata%</i> and <i>%Mastocarpus stellatus%</i>. <i>Chaetomorpha</i> <i>Hydrobia</i>, Chironomid and <i>Littorina</i> juveniles. <i>Nephrops</i> is an opportunistic predator feeding on crustaceans, molluscs and to a lesser…	MarLIN 2006	BIOTIC	database dedicated website - csv	www.marlin.ac.uk/biotic
Marine	Fish, Invertebrates, Zooplankton	Worldwide	Ecological	Body form	Fragility	fragility	Fragility	370	NA	Categorical	Fragile - Likely to break, or crack as a result of physical impact; brittle or friable Intermediate - Liable to suffer minor damage, chips or cracks as result of physical impacts Robust - Unlikely to be damaged as a result of physical impacts, e.g. hard or tough enough to withstand impact, or leathery or wiry enough to resist impact Not researched	MarLIN 2006	BIOTIC	database dedicated website - csv	www.marlin.ac.uk/biotic
Marine	Fish, Invertebrates, Zooplankton	Worldwide	Biological	Life history	Generation time	generation time	GenerationTime	373	The average period of time between reproduction of the parent generation and reproduction of the first filial generation or the average period of time between birth and reproduction (Lincoln et al., 1998)	Categorical	<1 year 1 year 1-2 years 3-5 years 6-10 years 11-20 years Insufficient information Not relevant Not researched See additional information	MarLIN 2006	BIOTIC	database dedicated website - csv	www.marlin.ac.uk/biotic
Marine	Fish, Invertebrates, Zooplankton	Worldwide	Ecological	Body form	Body shape	growth form	growthform	301	The physical appearance and structure of an organism (cf. life form) 1 - Boring - Makes an excavation (through physical or chemical action) in which to live 2 - Crustose hard - Forming or resembling a crust (Thompson, 1995) that is solid or resistant to touch or pressure e.g. the encrusting coralline algae or sea mats such as Umbonula littoralis 3 - Crustose soft - Forming or resembling a crust (…	Categorical	Crustose hard (2) Crustose soft (3) Crustose soft (3);Foliose (9) Crustose soft (3);Massive (6);Cushion (7) Crustose soft (3);Shrub (10);Dendroid (36) Cushion (7) Cushion (7);Crustose soft (3) Cushion (7);Turf (8);Mat (17) Turf (8) Turf (8);Foliose (9) Turf (8);Foliose (9);Crustose hard (2) Foliose (9) Foliose (9);Forest (12) Foliose (9);Globose (42) Foliose (9);Shrub (10) Foliose (9);Turf (8);Cr…	MarLIN 2006	BIOTIC	database dedicated website - csv	www.marlin.ac.uk/biotic
Marine	Fish, Invertebrates, Zooplankton	Worldwide	Biological	Physiology	Life history rates	growth rate	GrowthRate	301	NA	Text	&#60;2cm / reproductive episode (every 1-2 yrs) <7 mm/year 0.04-1.11 mm/day 0.065-0.097 mm/day 0.07 mm/day 0.1 mm/day 0.1-1 cm/year 0.15-0.25 cm/day 0.16 -0.27 mm/day 0.2-0.1 cm / day 0.20-1.67&#37; body weight per day 0.2-1 cm/month 0.3 - 1 % body wt/day 0.3 kg / year 0.3 mm/month 0.33 mm/day 0.48 cm / week 0.5 mm/year 0.9 - 14 kg/year 0.94 cm/day 1 mm/year 1.1 cm / month 1.1 cm/day 1.3 cm/day 1…	MarLIN 2006	BIOTIC	database dedicated website - csv	www.marlin.ac.uk/biotic
Marine	Fish, Invertebrates, Zooplankton	Worldwide	Ecological	Ecological interaction	Habitat modification	habit	Habit	373	NA	Categorical	Attached - Adherent to a substratum Bed forming - Forming a dense aggregation that visually dominates the seabed or shore Burrow dwelling - Living within a burrow Ectoparasitic - Parasitic on the outer surface of its host (adapted from Lincoln et al., 1998) Erect - Upright Free living - Living without attachment or restriction Tubicolous - Tube dwelling (Barnes et al., 1993) Not researched See ad…	MarLIN 2006	BIOTIC	database dedicated website - csv	www.marlin.ac.uk/biotic
Marine	Fish, Invertebrates, Zooplankton	Worldwide	Biological	Life history	Larval settlement period and stage duration	larval settlement period	LarvalSettlePeriod	342	Range of months or seasons	Text	<1day 16-20 weeks after hatching 30 days 45 days after hatching All year All year (see additional information) April April - August April to July April to May April to October April to September April-May, June-August, October August August and September August to September Can be all year round (see additional information) Continuous December to February dependant on larval duration Embryo settl…	MarLIN 2006	BIOTIC	database dedicated website - csv	www.marlin.ac.uk/biotic
Marine	Fish, Invertebrates, Zooplankton	Worldwide	Biological	Life history	Life span	life span	LifeSpan	398	NA	Categorical	<1 year 1 year 1-2 years 2-3 years 3-5 years 6-10 years 11-20 years 21-50 years 21-100 years 51-100 years 100+ years Insufficient information See additional information	MarLIN 2006	BIOTIC	database dedicated website - csv	www.marlin.ac.uk/biotic
Marine	Fish, Invertebrates, Zooplankton	Worldwide	Ecological	Movement	Migration	migratory	Migratory	292	Of organisms that move from one habitat or location to another; typically periodically or seasonally and of relatively long distance (from Lincoln et al., 1998)	Categorical	Non-migratory / Resident - Remaining within the same area (from Lincoln et al., 1998) Seasonal (feeding) - A seasonal migration for the purpose of following or moving to suitable feeding grounds Seasonal (reproduction) - A seasonal migration in order to reproduce Seasonal (environment) - A seasonal migration in order to remain within suitable environmental conditions Diel - Daily, pertaining to a…	MarLIN 2006	BIOTIC	database dedicated website - csv	www.marlin.ac.uk/biotic
Marine	Fish, Invertebrates, Zooplankton	Worldwide	Ecological	Movement	Mobility	mobility	mobility	412	4 - Swimmer - An organism that moves through the water column via movements of its fins, legs or appendages, via undulatory movements of the body or via jet propulsion (e.g. Gadus, Loligo) 5 - Crawler - An organism that moves along on the substratum via movements of its legs, appendages or muscles (e.g. Carcinus) 6 - Burrower - An organism that lives or moves in a burrow (e.g. Arenicola) 7 - Drif…	Categorical	Swimmer (4) Swimmer (4);Burrower (6) Swimmer (4);Burrower (6);Temporary attachment (8) Swimmer (4);Crawler (5) Swimmer (4);Crawler (5);Burrower (6) Swimmer (4);Crawler (5);Burrower (6);Drifter (7) Swimmer (4);Crawler (5);Burrower (6);Temporary attachment (8) Swimmer (4);Crawler (5);See additional information (15);Temporary attachment (8) Swimmer (4);Crawler (5);Temporary attachment (8) Swimmer (4…	MarLIN 2006	BIOTIC	database dedicated website - csv	www.marlin.ac.uk/biotic
Marine	Fish, Invertebrates, Zooplankton	Worldwide	Distribution	Habitat	Physiography	physiography	physpref	221	Physiographic features 1 - Open coast - Any part of the coast not within a marine inlet, strait or lagoon, including offshore rocks and small islands. This includes MNCR types; Linear coast, Islands / Rocks and Semi-enclosed coast 2 - Offshore seabed - Seabed beyond three miles (5 km) from the shore 3 - Strait/Sound - Channels between the mainland and an island or between two islands which are op…	Categorical	Open coast (1) Open coast (1);Enclosed coast / Embayment (9) Open coast (1);Enclosed coast / Embayment (9);Strait / sound (3) Open coast (1);Estuary (7) Open coast (1);Estuary (7);Enclosed coast / Embayment (9) Open coast (1);Estuary (7);Enclosed coast / Embayment (9);Isolated saline water (Lagoon) (8) Open coast (1);Estuary (7);Isolated saline water (Lagoon) (8);Enclosed coast / Embayment (9) Op…	MarLIN 2006	BIOTIC	database dedicated website - csv	www.marlin.ac.uk/biotic
Marine	Fish, Invertebrates, Zooplankton	Worldwide	Biological	Life history	Life history - miscellaneous	regeneration	Regeneration	333	Regeneration potential - Replacement by compensatory growth and differentiation of lost parts of an organism (Barnes et al., 1993)	Categorical_binary	1 - Yes 0 - No Yes Not researched	MarLIN 2006	BIOTIC	database dedicated website - csv	www.marlin.ac.uk/biotic
Marine	Fish, Invertebrates, Zooplankton	Worldwide	Biological	Life history	Reproductive frequency	reproductive frequency	ReprodFreq	286	NA	Categorical	Semelparous - Breeding only once then dying (Barnes et al., 1993) Biannual episodic - Breeds every second year but in one or more discrete periods initiated by some trigger (for example a lunar cycle) Biannual protracted - Breeds once every two years over an extended or drawn out period Annual episodic - Breeds every year but in one or more discrete periods initiated by some trigger (for example …	MarLIN 2006	BIOTIC	database dedicated website - csv	www.marlin.ac.uk/biotic
Marine	Fish, Invertebrates, Zooplankton	Worldwide	Biological	Life history	Fertilisation	reproductive location	ReprodLocation	351	NA	Categorical	Adult burrow As adult Brood chamber Brood chamber / Pouch Insufficient information Sediment surface See additional information Water column	MarLIN 2006	BIOTIC	database dedicated website - csv	www.marlin.ac.uk/biotic
Marine	Fish, Invertebrates, Zooplankton	Worldwide	Biological	Life history	Reproductive type	reproductive type	reprodtype	336	7 - Budding - A form of asexual multiplication in which a new individual begins life as an outgrowth from the body of the parent. It may then separate to lead an independent existence or remain connected or otherwise associated to form a colonial organism (Barnes et al., 1993) 8 - Parthenogenesis - A form of asexual multiplication in which the ovum develops into a new individual without fertiliza…	Categorical	Budding (7) Budding (7);Permanent hermaphrodite (10) Budding (7);Vegetative (20);Gonochoristic (13) Fission (9) Fission (9);Budding (7);Gonochoristic (13) Fission (9);Gonochoristic (13) Fission (9);Permanent hermaphrodite (10) Permanent hermaphrodite (10) Permanent hermaphrodite (10);Budding (7) Permanent hermaphrodite (10);Fission (9) Permanent hermaphrodite (10);Gonochoristic (13) Permanent her…	MarLIN 2006	BIOTIC	database dedicated website - csv	www.marlin.ac.uk/biotic
Marine	Fish, Invertebrates, Zooplankton	Worldwide	Distribution	Habitat	Salinity (regime)	salinity	salinity	230	1 - Full salinity - 30-40 2 - Variable salinity - 18-40 3 - Reduced salinity - 18-30 4 - Low salinity - <18 6 - Insufficient information 8 - Not relevant 9 - Field unresearched 10 - See additional information	Categorical	Full (30-40 psu) (1) Full (30-40 psu) (1);Low (<18 psu) (4);Reduced (18-30 psu) (3);Variable (18-40 psu) (2) Full (30-40 psu) (1);Low (<18 psu) (4);Variable (18-40 psu) (2);Reduced (18-30 psu) (3) Full (30-40 psu) (1);Reduced (18-30 psu) (3) Full (30-40 psu) (1);Reduced (18-30 psu) (3);Variable (18-40 psu) (2) Full (30-40 psu) (1);Reduced (18-30 psu) (3);Variable (18-40 psu) (2);Low (<18 psu) (4)…	MarLIN 2006	BIOTIC	database dedicated website - csv	www.marlin.ac.uk/biotic
Marine	Fish, Invertebrates, Zooplankton	Worldwide	Biological	Body size	Body length	size	Size	661	maximum size	Categorical	Very small(<1cm) Small(1-2cm) Small-medium(3-10cm) Medium(11-20 cm) Medium-large(21-50cm) Large(>50cm)	MarLIN 2006	BIOTIC	database dedicated website - csv	www.marlin.ac.uk/biotic
Marine	Fish, Invertebrates, Zooplankton	Worldwide	Ecological	Mode of life	Sociability	sociability	Sociability	407	NA	Categorical	Solitary - Living alone, not gregarious (Thompson, 1995) Gregarious - Living in groups or communities, growing in clusters (Thompson, 1995) Colonial - Descriptive of organisms produced asexually which remain associated with each other; in many animals, retaining tissue contact with other polyps or zooids as a result of incomplete budding (Barnes et al., 1993) Insufficient information	MarLIN 2006	BIOTIC	database dedicated website - csv	www.marlin.ac.uk/biotic
Marine	Fish, Invertebrates, Zooplankton	Worldwide	Distribution	Habitat	Substratum	substratum	substratum	301	1 - Bedrock - Any stable hard substratum, not separated into boulders or smaller sediment units. Includes soft rock-types such as chalk, peat and clay 2 - Large to very large boulders - >512 mm. Likely to be stable 3 - Small boulders - 256 - 512 mm. May be unstable 4 - Cobbles - 64-256 mm. May be rounded to flat. Substrata that are predominantly cobbles 5 - Pebbles - 16-64 mm. May be rounded to f…	Categorical	Bedrock (1) Bedrock (1);Algae (35) Bedrock (1);Algae (35);Cobbles (4);Pebbles (5) Bedrock (1);Algae (35);Large to very large boulders (2) Bedrock (1);Artificial (e.g. metal/wood/concrete) (39) Bedrock (1);Artificial (e.g. metal/wood/concrete) (39);Cobbles (4);Gravel / shingle (6);Large to very large boulders (2);Pebbles (5);Small boulders (3) Bedrock (1);Artificial (e.g. metal/wood/concrete) (39)…	MarLIN 2006	BIOTIC	database dedicated website - csv	www.marlin.ac.uk/biotic
Marine	Fish, Invertebrates, Zooplankton	Worldwide	Distribution	Habitat	Tidal streams and water flow (range)	water flow rate	waterflow	206	Tidal strength preference/water flow rate 1 - Very strong - > 6 knots ( >3 m/sec.) 2 - Strong - 3 to 6 knots (1.5-3 m/sec.) 3 - Moderately strong - 1 to 3 knots (0.5-1.5 m/sec.) 4 - Weak - < 1 knot (<0.5m/sec.) 5 - Very weak - negligible 7 - Insufficient information 9 - Not relevant 10 - Field unresearched 11 - See additional information	Categorical	Very Strong (>6 kn) (1);Strong (3-6 kn) (2) Very Strong (>6 kn) (1);Strong (3-6 kn) (2);Moderately Strong (1-3 kn) (3) Very Strong (>6 kn) (1);Strong (3-6 kn) (2);Moderately Strong (1-3 kn) (3);Weak (<1 kn) (4) Very Strong (>6 kn) (1);Strong (3-6 kn) (2);Moderately Strong (1-3 kn) (3);Weak (<1 kn) (4);Very Weak (negligible) (5) Strong (3-6 kn) (2);Moderately Strong (1-3 kn) (3) Strong (3-6 kn) (2…	MarLIN 2006	BIOTIC	database dedicated website - csv	www.marlin.ac.uk/biotic
Marine	Fish, Invertebrates, Zooplankton	Worldwide	Biological	Life history	Larval settlement period and stage duration	time larvae spend in plankton	LarvalSettlingTime	335	Duration of larval stage	Categorical	<1 day 1 day 2-10 days 11-30 days 30 days 1 month 1-2 months 1-6 months 6 months Insufficient information Not relevant Not researched See additional information	MarLIN 2006	BIOTIC	database dedicated website - csv	www.marlin.ac.uk/biotic
Marine	Fish, Invertebrates, Zooplankton	Worldwide	Distribution	Habitat	Wave exposure	wave exposure	waveexp	207	The degree of wave action on an open shore, governed by the distance of open sea over which the wind may blow to generate waves (the fetch) and the strength and incidence of the winds (Hawkins & Jones 1992); Expressed as a descriptive scale for MNCR recording 1 - Extremely exposed - Open coastlines which face into the prevailing wind and receive both wind-driven waves and oceanic swell without an…	Categorical	Extremely Exposed (1);Very Exposed (2) Extremely Exposed (1);Very Exposed (2);Exposed (3) Extremely Exposed (1);Very Exposed (2);Exposed (3);Moderately Exposed (4) Extremely Exposed (1);Very Exposed (2);Exposed (3);Moderately Exposed (4);Sheltered (5) Extremely Exposed (1);Very Exposed (2);Exposed (3);Moderately Exposed (4);Sheltered (5);Very Sheltered (6) Extremely Exposed (1);Very Exposed (2);E…	MarLIN 2006	BIOTIC	database dedicated website - csv	www.marlin.ac.uk/biotic
Freshwater	Invertebrates	Japan	Biological	Body size	Body length	maximum body size	M: maximum body size	339	NA	Categorical	< 1 mm - M1 1-5 mm - M2 5-10 mm - M3 10-20 mm - M4 20-50 mm - M5 > 50 mm - M6	Misaki2019	NA	supplementary material - xlsx	https://doi.org/10.1016/j.ecoenv.2018.12.089
Freshwater	Invertebrates	Japan	Biological	Physiology	Respiration mode	respiratory method	E: respiratory method	455	NA	Categorical	Atmosphere - E1 Plant - E2 Temporary air store - E3 Permanent air store (plastron) - E4 Permanent air store (spiracular gill) - E5 Tracheal gill - E6 Cutaneous - E7 Hemoglobin - E8	Misaki2019	NA	supplementary material - xlsx	https://doi.org/10.1016/j.ecoenv.2018.12.089
Freshwater	Invertebrates	Japan	Biological	Life history	Reproductive frequency	voltinism	F: voltinism	227	NA	Categorical	Merovoltine - F1 Semivoltine - F2 Univoltine - F3 Biovoltine - F4 Trivoltine - F5 Multivoltine - F6	Misaki2019	NA	supplementary material - xlsx	https://doi.org/10.1016/j.ecoenv.2018.12.089
Freshwater	Invertebrates	Japan	Biological	Life history	Fecundity	fecundity	G: fecundity	61	NA	Categorical	<= 100 - G1 100-1000 - G2 1000-3000 - G3 > 3000 - G4	Misaki2019	NA	supplementary material - xlsx	https://doi.org/10.1016/j.ecoenv.2018.12.089
Freshwater	Invertebrates	Japan	Biological	Life history	Reproductive type	reproductive system	H: reproductive system	170	NA	Categorical	Parthenogenesis - H1 Hermaphroditism - H2 Male and Femal - H3	Misaki2019	NA	supplementary material - xlsx	https://doi.org/10.1016/j.ecoenv.2018.12.089
Freshwater	Invertebrates	Japan	Biological	Life history	Fertilised Egg/Larval settlement location	parental care	I: parental care	342	NA	Categorical	Bud production - I1 Isolated eggs - I2 Eggs in vegetation - I3 Cemented terrestrial eggs - I4 Cemented aquatic eggs - I5 Ovoviviparity - I6 Nurture - I7	Misaki2019	NA	supplementary material - xlsx	https://doi.org/10.1016/j.ecoenv.2018.12.089
Freshwater	Invertebrates	Japan	Biological	Life history	Life history - miscellaneous	active season	J: active season	162	NA	Categorical	March to May - J1 June to August - J2 September to November - J3 December to February - J4	Misaki2019	NA	supplementary material - xlsx	https://doi.org/10.1016/j.ecoenv.2018.12.089
Freshwater	Invertebrates	Japan	Biological	Life history	Reproductive season	reproductive season	K: reproductive season	162	NA	Categorical	March to May - K1 June to August - K2 September to November - K3 December to February - K4	Misaki2019	NA	supplementary material - xlsx	https://doi.org/10.1016/j.ecoenv.2018.12.089
Freshwater	Invertebrates	Japan	Ecological	Ecophysiology	Environmental parameters	tolerant form	L: tolerant form	776	NA	Categorical	Psychrophilic <15ºC - TPSYCH Thermophilic >15ºC - TTHERM Eurythermic - TEURYT Hemistenothermic - THEMIS	Misaki2019	NA	supplementary material - xlsx	https://doi.org/10.1016/j.ecoenv.2018.12.089
Freshwater	Invertebrates	Japan	Ecological	Body form	Body shape	body shape	N: body shape	616	NA	Categorical	Streamline - N1 Flat - N2 Cylindrical - N3 Spherical - N4	Misaki2019	NA	supplementary material - xlsx	https://doi.org/10.1016/j.ecoenv.2018.12.089
Freshwater	Invertebrates	Japan	Ecological	Feeding	Feeding Method/Behaviour	feeding habitat	B: feeding habit	673	NA	Categorical	Shredder - B1 Filter-feeder - B2 Collector - B3 Grazer - B4 Predator - B5 Scavenger - B6 Parasite - B7	Misaki2019	NA	supplementary material - xlsx	https://doi.org/10.1016/j.ecoenv.2018.12.089
Freshwater	Invertebrates	Japan	Ecological	Feeding	Food Type/Diet	food item	C: food item	673	NA	Categorical	Algae - C1 Detritus - C2 Leaf-litter - C3 Macrophyte - C4 Animals - C5 Wood-tissue - C6	Misaki2019	NA	supplementary material - xlsx	https://doi.org/10.1016/j.ecoenv.2018.12.089
Freshwater	Invertebrates	Japan	Ecological	Feeding	Food Type/Diet	food size	D: food size	65	NA	Categorical	<= 1 mm - D1 1-10 mm - D2 > 10 mm - D3	Misaki2019	NA	supplementary material - xlsx	https://doi.org/10.1016/j.ecoenv.2018.12.089
Freshwater	Invertebrates	Japan	Ecological	Movement	Mobility	life type	A: life type	777	NA	Categorical	Net-spinner - A1 Attacher - A2 Creeper - A3 Case-bearer - A4 Swimmer - A5 Burrower - A6 Parasite - A7	Misaki2019	NA	supplementary material - xlsx	https://doi.org/10.1016/j.ecoenv.2018.12.089
Freshwater, Estuarine	Invertebrates	New Zealand	Biological	Body size	Body length	maximum potential size	SIZE1 SIZE2 SIZE3 SIZE4 SIZE5	495	Maximum recorded size	Categorical_fuzzy	<=5 mm - SIZE1 - 0, 1, 2, 3 >5-10 mm - SIZE2 - 0, 1, 2, 3 >10-20 mm - SIZE3 - 0, 1, 2, 3 >20-40 mm - SIZE4 - 0, 1, 2, 3 >40 mm - SIZE5 - 0, 1, 3	Several contributors - NZFMTD	Aquatic invertebrate traits database	database dedicated website - xlsx	https://niwa.co.nz/freshwater/management-tools/aquatic-invertebrate-traits-database
Freshwater, Estuarine	Invertebrates	New Zealand	Biological	Life history	Fecundity	maximum number of descendents per reproductive cycle	DESC1 DESC2 DESC3 DESC4	456	Number of eggs (or number of individuals if live-bearing) produced per reproductive cycle	Categorical_fuzzy	<=100 - DESC1 - 0, 2, 3 >100-1000 - DESC2 - 0, 1, 2, 3 >1000-3000 - DESC3 - 0, 1, 2, 3 >3000 - DESC4 - 0, 2, 3	Several contributors - NZFMTD	Aquatic invertebrate traits database	database dedicated website - xlsx	https://niwa.co.nz/freshwater/management-tools/aquatic-invertebrate-traits-database
Freshwater, Estuarine	Invertebrates	New Zealand	Biological	Life history	Reproductive frequency	maximum number of reproductive cycles per year (voltinism)	SEMI UNIV PLURIV	493	Voltinism - this measure is known to vary with temperature and hence latitude	Categorical_fuzzy	semivoltine (may be less than once a year) - SEMI - 0, 1, 2, 3 univoltine (once a year) - UNIV - 0, 1, 2, 3 plurivoltine (greater than once a year) - PLURIV - 0, 1, 2, 3	Several contributors - NZFMTD	Aquatic invertebrate traits database	database dedicated website - xlsx	https://niwa.co.nz/freshwater/management-tools/aquatic-invertebrate-traits-database
Freshwater, Estuarine	Invertebrates	New Zealand	Biological	Life history	Reproductive frequency	number of reproductive cycles per individual	CPI1 CPI2	495	How many times does an animal reproduce before it dies?	Categorical_fuzzy	1 - CPI1 - 0, 1, 3 > or = 2 - CPI2 - 0, 1, 2, 3	Several contributors - NZFMTD	Aquatic invertebrate traits database	database dedicated website - xlsx	https://niwa.co.nz/freshwater/management-tools/aquatic-invertebrate-traits-database
Freshwater, Estuarine	Invertebrates	New Zealand	Biological	Life history	Life span	life duration of adults	LDA1 LDA2 LDA3 LDA4 LDA5	493	How long do adults live?	Categorical_fuzzy	<=1 day - LDA1 - 0, 1, 2 >1-10 days - LDA2 - 0, 2, 3 >10-30 days - LDA3 - 0, 1, 2, 3 >30-365 days - LDA4 - 0, 1, 2, 3 >365 days - LDA5 - 0, 1, 2, 3	Several contributors - NZFMTD	Aquatic invertebrate traits database	database dedicated website - xlsx	https://niwa.co.nz/freshwater/management-tools/aquatic-invertebrate-traits-database
Freshwater, Estuarine	Invertebrates	New Zealand	Biological	Life history	Reproductive type	reproductive technique	SINGLE HERMA TWO	491	NA	Categorical_fuzzy	single individual (asexual reproduction) - SINGLE - 0, 1, 2, 3, 3 buds hermaphrodism (sexual reproduction with both male and female sexual organs present) - HERMA - 0, 1, 2, 3, 3 sexual male and female (sexual reproduction with male or female sexual organs present) - TWO - 0, 1, 2, 3	Several contributors - NZFMTD	Aquatic invertebrate traits database	database dedicated website - xlsx	https://niwa.co.nz/freshwater/management-tools/aquatic-invertebrate-traits-database
Freshwater, Estuarine	Invertebrates	New Zealand	Biological	Life history	Fertilised Egg/Larval settlement location	egg/egg mass	EGGFREE EGGCEMENT EGGPROTECTED	495	Are the eggs floating, cemented or retained in the body?	Categorical_fuzzy	free (eggs float freely on the water surface or stream bed) - EGGFREE - 0, 1, 2, 3 cemented (eggs cemented to rocks and other debris or to plant material) - EGGCEMENT - 0, 1, 2, 3, 2?, 3? female bears eggs in/on body (protected) - EGGPROTECTED - 0, 1, 2, 3	Several contributors - NZFMTD	Aquatic invertebrate traits database	database dedicated website - xlsx	https://niwa.co.nz/freshwater/management-tools/aquatic-invertebrate-traits-database
Freshwater, Estuarine	Invertebrates	New Zealand	Biological	Life stage	Life stage	aquatic stages	ADUANDLAR ADUORLAR LARANDPUP	494	Are all stages of the life cycle of the animal aquatic?	Categorical_fuzzy	adult, larva - ADUANDLAR - 0, 1, 2, 3 adult or larva - ADUORLAR - 0, 1, 2, 3 larva, pupa - LARANDPUP - 0, 1, 3, ?	Several contributors - NZFMTD	Aquatic invertebrate traits database	database dedicated website - xlsx	https://niwa.co.nz/freshwater/management-tools/aquatic-invertebrate-traits-database
Freshwater, Estuarine	Invertebrates	New Zealand	Biological	Physiology	Respiration mode	respiration of aquatic stages (not including eggs)	TEGUMENT GILL PLASTRON AERIAL	495	How is oxygen acquired?	Categorical_fuzzy	tegument (dissolved through the tegument) - TEGUMENT - 0, 1, 2, 3 gills (dissolved through the gills) - GILL - 0, 1, 2, 3 plastron (gaseous through a temporary air storage - plastron) - PLASTRON - 0, 3 aerial - AERIAL - 0, 1, 2, 3, 3?	Several contributors - NZFMTD	Aquatic invertebrate traits database	database dedicated website - xlsx	https://niwa.co.nz/freshwater/management-tools/aquatic-invertebrate-traits-database
Freshwater, Estuarine	Invertebrates	New Zealand	Biological	Life history	Fertilised Egg/Larval settlement location	oviposition site	SURFACE SUBMERGED TERRESTRIAL EGGENDO	488	Where are the eggs deposited?	Categorical_fuzzy	water surface - SURFACE - 0, 1, 2, 3 submerged - SUBMERGED - 0, 1, 2, 3, ?, 3 vivip terrestrial - TERRESTRIAL - 0, 2, 3, ? eggs endophytic (inserted into plants) - EGGENDO - 0, 2, 3	Several contributors - NZFMTD	Aquatic invertebrate traits database	database dedicated website - xlsx	https://niwa.co.nz/freshwater/management-tools/aquatic-invertebrate-traits-database
Freshwater, Estuarine	Invertebrates	New Zealand	Ecological	Body form	Flexibility	body flexibility	NOFLEX LOWFLEX HIGHFLEX	494	How flexible is the animal?	Categorical_fuzzy	MovementHigh (>45 degrees), Low (10-45 degrees), None (< 10 degrees)	Several contributors - NZFMTD	Aquatic invertebrate traits database	database dedicated website - xlsx	https://niwa.co.nz/freshwater/management-tools/aquatic-invertebrate-traits-database
Freshwater, Estuarine	Invertebrates	New Zealand	Ecological	Body form	Body shape	body form	STREAMLINED FLATTENED CYLINDRICAL SPHERICAL	494	What is the shape of the animal?	Categorical_fuzzy	streamlined - STREAMLINED - 0, 1, 2, 3 flattened (dorso-ventral or lateral) - FLATTENED - 0, 1, 2, 3 cylindrical - CYLINDRICAL - 0, 1, 2, 3, 3 polyps ? spherical - SPHERICAL - 0, 1, 2, 3	Several contributors - NZFMTD	Aquatic invertebrate traits database	database dedicated website - xlsx	https://niwa.co.nz/freshwater/management-tools/aquatic-invertebrate-traits-database
Freshwater, Estuarine	Invertebrates	New Zealand	Ecological	Feeding	Feeding Method/Behaviour	feeding habits	SHREDDER SCRAPER DEPOSIT FILTERFEED PREDATOR ALGALP	494	How does the animal feed?	Categorical_fuzzy	shredders - SHREDDER - 0, 1, 2, 3, 2?, 3? scrapers - SCRAPER - 0, 1, 2, 3 deposit-feeders - DEPOSIT - 0, 1, 2, 3, 2? filter-feeders - FILTERFEED - 0, 1, 2, 3 predator - PREDATOR - 0, 1, 2, 3, 3? algal piercer - ALGALP - 0, 2, 3	Several contributors - NZFMTD	Aquatic invertebrate traits database	database dedicated website - xlsx	https://niwa.co.nz/freshwater/management-tools/aquatic-invertebrate-traits-database
Freshwater, Estuarine	Invertebrates	New Zealand	Ecological	Feeding	Food Type/Diet	dietary preferences	SPECIALIST MODERATESPE GENERALIST	486	Is a particular species or type of food required or is it more generalised?	Categorical_fuzzy	strong (specialist) - SPECIALIST - 0, 1, 2, 3, 2?, 3? moderate - MODERATESPE - 0, 1, 2, 3 weak (generalist) - GENERALIST - 0, 1, 2, 3	Several contributors - NZFMTD	Aquatic invertebrate traits database	database dedicated website - xlsx	https://niwa.co.nz/freshwater/management-tools/aquatic-invertebrate-traits-database
Freshwater, Estuarine	Invertebrates	New Zealand	Ecological	Movement	Dispersion	dissemination potential (all stages)	DISSLOW DISSMEDIUM DISSHIGH	494	How far can the larvae, pupae and adults move?	Categorical_fuzzy	low (10 m) - DISSLOW - 0, 1, 2, 3 medium (1 km) - DISSMEDIUM - 0, 1, 2, 3 high (>1km) - DISSHIGH - 0, 1, 2, 3	Several contributors - NZFMTD	Aquatic invertebrate traits database	database dedicated website - xlsx	https://niwa.co.nz/freshwater/management-tools/aquatic-invertebrate-traits-database
Freshwater, Estuarine	Invertebrates	New Zealand	Ecological	Movement	Mobility	attachment to subsrate of aquatic stages (excluding eggs)	SWIMMER CRAWLER BURROWER ATTACHED	491	How does the animal move within its habitat?	Categorical_fuzzy	swimmers (water column) - SWIMMER - 0, 1, 2, 3 crawlers (epibenthic) - CRAWLER - 0, 1, 2, 3, water surface burrowers (infauna) - BURROWER - 0, 1, 2, 3 attached - ATTACHED - 0, 1, 2, 3	Several contributors - NZFMTD	Aquatic invertebrate traits database	database dedicated website - xlsx	https://niwa.co.nz/freshwater/management-tools/aquatic-invertebrate-traits-database
Freshwater	Invertebrates	Canada	Biological	Body size	Body length	body size	Mean	66	NA	Numerical	μm	Orlofske 2014	NA	supplementary material - pdf	https://doi.org/10.1111/fwb.12279
Freshwater	Invertebrates	Canada	Biological	Body size	Body length	body size	Min	66	NA	Numerical	μm	Orlofske 2014	NA	supplementary material - pdf	https://doi.org/10.1111/fwb.12279
Freshwater	Invertebrates	Canada	Biological	Body size	Body length	body size	Max	66	NA	Numerical	μm	Orlofske 2014	NA	supplementary material - pdf	https://doi.org/10.1111/fwb.12279
Freshwater	Fish	Indiana, USA	Biological	Life history	Egg or propagule size	Egg Size (mm)	Egg Size	153	Winemiller & Rose (1992) categories	Categorical	0-0.5 - E1 0.5-1 - E2 1-1.5 - E3 1.5-2 - E4 2-2.5 - E5 2.5-3 - E6 >3 - E7	Pyron et al 2011	NA	supplementary material - doc	https://doi.org/10.1111/j.1365-2427.2011.02596.x
Freshwater	Fish	Indiana, USA	Biological	Life history	Fertilised Egg/Larval settlement location	Reproductive guild [1]	REPRO	154	Hitt & Angermeier categories	Categorical	Nonlithophil - NL Simple lithophil - SL Nonsimple lithophil - NSL	Pyron et al 2011	NA	supplementary material - doc	https://doi.org/10.1111/j.1365-2427.2011.02596.x
Freshwater	Fish	Indiana, USA	Biological	Life history	Fertilisation	Reproductive guild [2]	Guild	154	Balon (1981) reproductive guild categories from Simon (1999)	Categorical	Nonguarders Open substrate spawners Pelagophils - A 1.1 Litho pelagophils - A 1.2 Lithophils - A 1.3 Phyto lithophils - A 1.4 Phytophils - A 1.5 Psammophils - A 1.6 Brood hiders Lithophils - A 2.3 Speleophils - A 2.4 Guarders Substratum choosers Lithophils - B 1.3 Phytophils - B 1.4 Nest spawners Polyphils - B 2.2 Lithophils - B 2.3 Ariadnophils - B 2.4 Phytophils - B 2.5 Speleophils - B 2.7 Bear…	Pyron et al 2011	NA	supplementary material - doc	https://doi.org/10.1111/j.1365-2427.2011.02596.x
Freshwater	Fish	Indiana, USA	Biological	Life history	Body size at maturity	Female size at maturity (mm)	Size at Maturity (Females)	154	Winemiller & Rose (1992) categories	Categorical	25-50 - FSIZE1 50-75 - FSIZE2 75-100 - FSIZE3 100-150 - FSIZE4 150-200 - FSIZE5 200-250 - FSIZE6 250-300 - FSIZE7 300-350 - FSIZE8 350-400 - FSIZE9 >400 - FSIZE10	Pyron et al 2011	NA	supplementary material - doc	https://doi.org/10.1111/j.1365-2427.2011.02596.x
Freshwater	Fish	Indiana, USA	Biological	Life history	Age at maturity	Female age at maturity	Age at Maturity (Females)	154	Winemiller & Rose (1992) categories	Categorical	NA	Pyron et al 2011	NA	supplementary material - doc	https://doi.org/10.1111/j.1365-2427.2011.02596.x
Freshwater	Fish	Indiana, USA	Biological	Life history	Fecundity	Fecundity	Fecundity	154	Winemiller & Rose (1992) categories	Categorical	0-500 - F1 500-1000 - F2 1000-2000 - F3 2000-3000 - F4 3000-4000 - F5 4000-5000 - F6 5000-10000 - F7 10000-20000 - F8 20000-50000 - F9 50000-100000 - F10 >100000 - F11	Pyron et al 2011	NA	supplementary material - doc	https://doi.org/10.1111/j.1365-2427.2011.02596.x
Freshwater	Fish	Indiana, USA	Biological	Life history	Reproductive season	Season Length (weeks)	Season Length	152	Winemiller & Rose (1992) categories Duration of spawning season	Categorical	2--6 - WK1 7--11 - WK2 12--16 - WK3 17--21 - WK4	Pyron et al 2011	NA	supplementary material - doc	https://doi.org/10.1111/j.1365-2427.2011.02596.x
Freshwater	Fish	Indiana, USA	Distribution	Habitat	Physiography	Stream size preference	Stream size	141	Poff & Allan (1995) categories	Categorical	Small and medium streams - SS1 Medium and large streams - SS2 Small, medium, and large streams - SS3 Lentic - SS4	Pyron et al 2011	NA	supplementary material - doc	https://doi.org/10.1111/j.1365-2427.2011.02596.x
Freshwater	Fish	Indiana, USA	Distribution	Habitat	Tidal streams and water flow (range)	Current velocity preference	Current velocity	141	Poff & Allan (1995) categories	Categorical	Fast - WM1 Moderate - WM2 Slow-none - WM3 General - WM4	Pyron et al 2011	NA	supplementary material - doc	https://doi.org/10.1111/j.1365-2427.2011.02596.x
Freshwater	Fish	Indiana, USA	Distribution	Habitat	Substratum	Substratum preference	Substratum pref	141	Poff & Allan (1995) categories	Categorical	Rubble (rocky, gravel) - SUB1 Sand - SUB2 Silt - SUB3 General - SUB4	Pyron et al 2011	NA	supplementary material - doc	https://doi.org/10.1111/j.1365-2427.2011.02596.x
Freshwater	Fish	Indiana, USA	Distribution	Habitat	Tolerance	Tolerance level	TOLERANCE	154	Hitt & Angermeier categories overall tolerance to environmental degradation	Categorical_binary	Tolerant - TOL Intolerant - INT	Pyron et al 2011	NA	supplementary material - doc	https://doi.org/10.1111/j.1365-2427.2011.02596.x
Freshwater	Fish	Indiana, USA	Distribution	Habitat	Tolerance	Tolerance	Tolerance	141	Poff & Allan (1995) categories Tolerance to silt	Categorical	High - TOL1 Medium and large streams - TOL2 Low - TOL3	Pyron et al 2011	NA	supplementary material - doc	https://doi.org/10.1111/j.1365-2427.2011.02596.x
Freshwater	Fish	Indiana, USA	Ecological	Movement	Mobility	Swim factor	Swim factor	141	Poff & Allan (1995) categories	Categorical	0.15-0.25 - SwF1 0.25-0.35 - SwF2 0.35-0.45 - SwF3 0.45-0.55 - SwF4 0.55-0.65 - SwF5 0.65-0.75 - SwF6 0.75-0.85 - SwF7 0.85-0.95 - SwF8	Pyron et al 2011	NA	supplementary material - doc	https://doi.org/10.1111/j.1365-2427.2011.02596.x
Freshwater	Fish	Indiana, USA	Ecological	Body Form	Body shape	Shape factor	Shape factor	141	Poff & Allan (1995) categories	Categorical	0.0-1.5 - ShF1 1.5-2.5 - ShF2 2.5-3.5 - ShF3 3.5-4.5 - ShF4 4.5-5.5 - ShF5 5.5-6.5 - ShF6 6.5-7.5 - ShF7 7.5-8.5 - ShF8 8.5-9.5 - ShF9 9.5-10.5 - ShF10 10.5-11.5 - ShF11 11.5-12.5 - ShF12 12.5-13.5 - ShF13 13.5-14.5 - ShF14	Pyron et al 2011	NA	supplementary material - doc	https://doi.org/10.1111/j.1365-2427.2011.02596.x
Freshwater	Fish	Indiana, USA	Ecological	Feeding	Feeding Method/Behaviour	Functional groups	NA	152	Matthew’s (1998) functional categories for each species	Categorical	Physically disturb substrates Grazers (scrape, pick, or 'shovel') - M1 Benthic detribtivores - M2 Deep burrowers in soft substrates - M3 Gravel disturbers - M4 Mud or sand eaters (soft sediments, biofilms) - M5 Stone turners - M6 Scavengers of animal material - M7 Egg eaters - M8 Do not disturb substrate On invertebrate prey Surface feeders - M9 Drift feeders - M10 Benthic pickers - M11 Water col…	Pyron et al 2011	NA	supplementary material - doc	https://doi.org/10.1111/j.1365-2427.2011.02596.x
Freshwater	Fish	Indiana, USA	Ecological	Feeding	Food Type/Diet	Trophic guild [1]	TROPHIC	154	Hitt & Angermeier categories	Categorical	Invertivore - INV Invertivore-piscivore - IP Omnivore-herbirvore - OH Piscivore - PIS	Pyron et al 2011	NA	supplementary material - doc	https://doi.org/10.1111/j.1365-2427.2011.02596.x
Freshwater	Fish	Indiana, USA	Ecological	Feeding	Food Type/Diet	Trophic guild [2]	Trophic	141	Poff & Allan (1995) categories	Categorical	Herbivore-detritivore - TRO1 Omnivore - TRO2 General invertivore - TRO3 Surface/water column invertivore - TRO4 Benthic invertivore - TRO5 Piscivore - TRO6 Planktivore - TRO7 Parasite - TRO8	Pyron et al 2011	NA	supplementary material - doc	https://doi.org/10.1111/j.1365-2427.2011.02596.x
Marine	Invertebrates	northwest European waters	Ecological	Movement	Mobility	mobility	Mi	1033	NA	Categorical	1 - organisms that live in fixed tubes 2 - limited movement 3 - slow, free movement through the sediment matrix 4 - free movement, via burrow system	Queirós et al 2013	NA	In-text table - pdf	www.doi.org/10.1002/ece3.769
Marine	Invertebrates	northwest European waters	Ecological	Ecological interaction	Habitat modification	sediment particle reworking	Ri	1033	NA	Categorical	1 - epifauna 2 - surficial modifiers 3 - upward and downward conveyors 4 - biodiffusors 5 - regenerators	Queirós et al 2013	NA	In-text table - pdf	www.doi.org/10.1002/ece3.769
Marine	Invertebrates	northwest European waters	Ecological	Ecological interaction	Habitat modification	sediment reworking functional types	Fti	1033	NA	Categorical	S - surficial modifiers B - biodiffusors UC - upward conveyors DC - downward conveyors R - regenerators E - epifauna	Queirós et al 2013	NA	In-text table - pdf	www.doi.org/10.1002/ece3.769
Freshwater	Zooplankton	Worldwide	Biological	Body size	Body length	Length (mm)	Length (mm)	701	body length in millimeters (mm) - adult femals	Numerical	mm	Rizo et al 2019	NA	supplementary material - docx	https://doi.org/10.1093/zoolinnean/zlz053
Freshwater	Zooplankton	Worldwide	Distribution	Geography	Biogeographical distribution	Climatic Region	Climatic Region	701	NA	Categorical	Temperate Tropical Subtropical-Temperate Temperate-Tropical Subtropical-Tropical Subtropical	Rizo et al 2019	NA	supplementary material - docx	https://doi.org/10.1093/zoolinnean/zlz053
Freshwater	Zooplankton	Worldwide	Distribution	Habitat	Environmental position	Habitat/Lifestyle	Habitat/Lifestyle	701	planktonic or substrate-associated	Categorical_binary	Planktonic Substrate	Rizo et al 2019	NA	supplementary material - docx	https://doi.org/10.1093/zoolinnean/zlz053
Freshwater	Zooplankton	Worldwide	Distribution	Geography	Biogeographical distribution	Biogeographical zone	Biogeographical zone	701	Biogeographical distribution	Categorical	NA-Nearctic NT-Neotropical PA-Palearctic AT-Afrotropical OL-Oriental (Indo-Malaya) AU-Australasian PAC-Pacific (Oceania) ANT-Antarctic	Rizo et al 2019	NA	supplementary material - docx	https://doi.org/10.1093/zoolinnean/zlz053
Freshwater	Fish	Europe	Biological	Body size	Body length	body length (cm)	bl1 bl2 bl3	156	Maximum fish length in cm	Categorical	<=20 - bl1 - body length is less than or equal 20 cm (body length 1) 20-39 - bl2 - body length is between 20 to 39 cm (body length 2) >=39 - bl3 - body length is more than or equal 39 cm (body length 3)	Schmidt-Kloiber A & Hering D 2015 - fish	freshwaterecology.info database	database dedicated website - csv	www.freshwaterecology.info
Freshwater	Fish	Europe	Biological	Body size	Body length	larval length (cm)	ll1 ll2 ll3	60	NA	Categorical	<=4.2 - ll1 - length of larval fish is less than or equal 4,2 cm (larval length 1) 4.2-6.3 - ll2 - length of larval fish is between 4,2 and 6,3 cm (larval length 2) >6.3 - ll3 - length of larval fish is more than 6,3 cm (larval length 3)	Schmidt-Kloiber A & Hering D 2015 - fish	freshwaterecology.info database	database dedicated website - csv	www.freshwaterecology.info
Freshwater	Fish	Europe	Biological	Life history	Life span	life span (years)	ls1 ls2 ls3	143	The approximate maximum age that fish of a given population would reach	Categorical	<8 - ls1 - lifespan is less than 8 years (life span 1) 8-15 - ls2 - life span is between 8 to 15 years (life span 2) >15 - ls3 - lifespan is more than 15 years (life span 3)	Schmidt-Kloiber A & Hering D 2015 - fish	freshwaterecology.info database	database dedicated website - csv	www.freshwaterecology.info
Freshwater	Fish	Europe	Biological	Life history	Age at maturity	female maturity (years)	ma1 ma2 ma3 ma4 ma5	139	The average age at which female fish of a given population mature for the first time	Categorical	<=2 - ma1 - females mature before or equal 2 years old for the first time (maturity 1) 2-3 - ma2 - females mature between 2 and 3 years old for the first time (maturity 2) 3-4 - ma3 - females mature before or equal 3 and 4 years old for the first time (maturity 3) 4-5 - ma4 - females mature before or equal 4 and 5 years old for the first time (maturity 4) >=5 - ma5 - females mature after or equal…	Schmidt-Kloiber A & Hering D 2015 - fish	freshwaterecology.info database	database dedicated website - csv	www.freshwaterecology.info
Freshwater	Fish	Europe	Biological	Life history	Reproductive season	spawn time	st1 st2	141	The spawning times of native freshwater	Categorical_binary	1 - st1 - fish spwan in winter time (spawning time 1) >1 - st2 - fish spwan in summer time (spawning time 2)	Schmidt-Kloiber A & Hering D 2015 - fish	freshwaterecology.info database	database dedicated website - csv	www.freshwaterecology.info
Freshwater	Fish	Europe	Biological	Life history	Egg incubation time	incubation period (days)	ip1 ip2 ip3	90	Average incubation time / period of eggs in days for the common temperature	Categorical	<=7 - ip1 - incubation time is less than or equal 7 days (incubation period 1) 7-14 - ip2 - incubation time is between 7 and 14 days (incubation period 2) >14 - ip3 - incubation time is more than 14 days (incubation period 3)	Schmidt-Kloiber A & Hering D 2015 - fish	freshwaterecology.info database	database dedicated website - csv	www.freshwaterecology.info
Freshwater	Fish	Europe	Biological	Life history	Fecundity	fecundity (no. oocytes)	fe1 fe2 fe3	106	The actual reproductive rate of a species, measured by the number of oocytes, no exceptional cases	Categorical	<=55000 - fe1 - number of oocytes is less than or equal 55000 (fecundity 1) 55000-60000 - f2 - number of oocytes is between 55000 and 60000 (fecundity 2) >60000 - f3 - number of oocytes is more than 60000 (fecundity 3)	Schmidt-Kloiber A & Hering D 2015 - fish	freshwaterecology.info database	database dedicated website - csv	www.freshwaterecology.info
Freshwater	Fish	Europe	Biological	Life history	Fecundity	relative fecundity (no. Oocytes / g)	fr1 fr2 fr3	68	Maximum number of oocytes per 100 grams, no exceptional cases	Categorical	<=57 - fr1 - relative fecundity is less than or equal 57 (fecundity relation 1) 57-200 - fr2 - relative fecundity is between 57 and 200 (fecundity relation 2) >200 - fr3 - relative fecundity is more than 200 (fecundity relation 3)	Schmidt-Kloiber A & Hering D 2015 - fish	freshwaterecology.info database	database dedicated website - csv	www.freshwaterecology.info
Freshwater	Fish	Europe	Biological	Life history	Egg or propagule size	egg diameter (mm)	ed1 ed2 ed3	91	NA	Categorical	<1.35 - ed1 - egg diameter is less than 1,35 mm (egg diameter 1) 1.35-2 - ed2 - egg diameter is between 1,35 and 2 mm (egg diameter 2) >2 - ed3 - egg diameter is more than 2 mm (egg diameter 3)	Schmidt-Kloiber A & Hering D 2015 - fish	freshwaterecology.info database	database dedicated website - csv	www.freshwaterecology.info
Freshwater	Fish	Europe	Biological	Life history	Larval settlement period and stage duration	larval stage duration (days)	ld1 ld2 ld3	34	Duration of larval stage (before the process of metamorphosis) in days	Categorical	<12 - ld1 - larval stage is less than 12 days (larval duration 1) 12-25 - ld2 - larval stage is between 12 and 25 days (larval duration 2) >25 - ld3 - larval stage is more than 25 days (larval duration 3)	Schmidt-Kloiber A & Hering D 2015 - fish	freshwaterecology.info database	database dedicated website - csv	www.freshwaterecology.info
Freshwater	Fish	Europe	Biological	Life history	Larval and juvenile development	parental care	nop pnh nnh	100	The form of a parental behavior that increases the fitness of an offspring	Categorical	no protection - nop no protection with nester or eggs hiders - nnh protection with nester or eggs hiders - pnh	Schmidt-Kloiber A & Hering D 2015 - fish	freshwaterecology.info database	database dedicated website - csv	www.freshwaterecology.info
Freshwater	Fish	Europe	Distribution	Geography	Biogeographical distribution	catchment region	AeSe AnCo BaSe BlSe BrCh Danu Dour Ebro Elbe EC18 EC13 Garo GrOu Guad GuRi IoSe IrSe KaSo Loir MeSe MSNP Medw Mers Meus NEAO Nemu NoAO NoSe Odra Rhin Rhon Sein Seve Skag Tagu Tees Tham Tren Wisl YoOu BaBi StGi Guqu TySe AdSe	167	Occurrences of species in certain European catchment regions including the information whether a species is native (n) or alien (a)	Categorical	Adriatic Sea - AdSe Aegean Sea - AeSe Anglian Coast - AnCo Baltic Sea - BaSe Bay of Biscay - BaBi Black Sea - BlSe Bristol Channel - BrCh Danube - Danu Douro - Dour Ebro - Ebro Elbe - Elbe English Channel ER 13 - EC13 English Channel ER 18 - EC18 Garonne - Garo Great Ouse - GrOu Guadalquivir - Guqu Guadiana - Guad Gulf of Riga - GuRi Ionian Sea - IoSe Irish Sea - IrSe Kattegatt Sound - KaSo Loire…	Schmidt-Kloiber A & Hering D 2015 - fish	freshwaterecology.info database	database dedicated website - csv	www.freshwaterecology.info
Freshwater	Fish	Europe	Distribution	Habitat	Environmental position	habitat	pel ben dem	162	Fish habitat includes physical factors, such as temperature and bottom type, chemical factors, such as oxygen levels and dissolved minerals as well as adequate food and hiding places (cover)	Categorical	benthopelagic - bem - area near the bottom demersal - dem - area just above the benthic zone (forms a layer of the larger profundal zone) pelagic - pel - open water area above the bottom	Schmidt-Kloiber A & Hering D 2015 - fish	freshwaterecology.info database	database dedicated website - csv	www.freshwaterecology.info
Freshwater	Fish	Europe	Distribution	Habitat	Tidal streams and water flow (range)	rheophily (habitat)	rhe lim eur	154	The degree of rheophily (thriving in or having an affinity for running water) is classified	Categorical	eurytopic - eur - fish that exhibit a wide tolerance of flow conditions, although are generally not considered to be rheophilic limnophilic - lim - fish prefer to live, feed and reproduce in a habitat with slow flowing to stagnant conditions rheophilic - rhe - fish prefer to live in a habitat with high flow conditions and clear water	Schmidt-Kloiber A & Hering D 2015 - fish	freshwaterecology.info database	database dedicated website - csv	www.freshwaterecology.info
Freshwater	Fish	Europe	Ecological	Feeding	Feeding Method/Behaviour	feeding habitat	ben wat	151	Place for diet needs	Categorical_binary	benthivorous - ben - habitat of fish that feed on bottom-dwelling organisms water column - wat - habitat of fish that feed in the open water zone	Schmidt-Kloiber A & Hering D 2015 - fish	freshwaterecology.info database	database dedicated website - csv	www.freshwaterecology.info
Freshwater	Fish	Europe	Biological	Life history	Fertilised Egg/Larval settlement location	reproduction habitat	phy lit pli psa oth	124	Place for reproduction	Categorical	lithophilic - lit - reproduction habitat of rock and gravel spawners with benthic larvae other - oth phyto-lithophilic - pli - reproduction habitat of non-obligatory plant spawner phytophilic - phy - reproduction habitat of plant spawner psammophilic - psa - reproduction habitat of sand spawner	Schmidt-Kloiber A & Hering D 2015 - fish	freshwaterecology.info database	database dedicated website - csv	www.freshwaterecology.info
Freshwater	Fish	Europe	Distribution	Environment	Environment	salinity	fre fbr brm fbm fma	162	Measure of salts dissolved in a solution	Categorical	brackish-marine - brm freshwater - fre freshwater-brackish - fbr freshwater-brackish-marine - fbm freshwater-marine - fma	Schmidt-Kloiber A & Hering D 2015 - fish	freshwaterecology.info database	database dedicated website - csv	www.freshwaterecology.info
Freshwater	Fish	Europe	Ecological	Ecophysiology	Environmental parameters	climate change affected species (caf) - {rivers cold, rivers temp, rivers warm, lakes cold, lakes temp, lakes warm, wetlands cold, wetlands temp, wetlands warm}	rivers cold rivers temp rivers warm lakes cold lakes temp lakes warm wetlands cold wetlands temp wetlands warm	10	Climate-and-freshwater.info and its associated database presents information about climate change impacts on freshwater ecosystems. The website lists (among others) species affected by climate change ordered by ecosystem types (rivers, lakes, wetlands) and climatic regions (cold, temperate and warm) www.climate-and-freshwater.info	Categorical	"rivers cold", "rivers temp", "rivers warm"	Schmidt-Kloiber A & Hering D 2015 - fish	freshwaterecology.info database	database dedicated website - csv	www.freshwaterecology.info
Freshwater	Fish	Europe	Ecological	Ecophysiology	Environmental parameters	climate change affected species (caf) - climate change impact	climate change impact	8	Climate-and-freshwater.info and its associated database presents information about climate change impacts on freshwater ecosystems. The website lists (among others) species affected by climate change ordered by ecosystem types (rivers, lakes, wetlands) and climatic regions (cold, temperate and warm) www.climate-and-freshwater.info	Categorical	"eutrophication", "increased water temperature", "increased temperature"	Schmidt-Kloiber A & Hering D 2015 - fish	freshwaterecology.info database	database dedicated website - csv	www.freshwaterecology.info
Freshwater	Fish	Europe	Ecological	Ecophysiology	Environmental parameters	climate change affected species (caf) - winner/looser	winner/loser	8	Climate-and-freshwater.info and its associated database presents information about climate change impacts on freshwater ecosystems. The website lists (among others) species affected by climate change ordered by ecosystem types (rivers, lakes, wetlands) and climatic regions (cold, temperate and warm) www.climate-and-freshwater.info	Categorical_binary	"winner", "loser"	Schmidt-Kloiber A & Hering D 2015 - fish	freshwaterecology.info database	database dedicated website - csv	www.freshwaterecology.info
Freshwater	Fish	Europe	Ecological	Body Form	Body shape	shape factor	sh1 sh2 sh3 sh4	87	Ratio of largest to smallest part of the body (in general total body length divided by maximum body depth)	Categorical	<=4.35 - sh1 - ratio is less than or equal 4,35 (shape factor 1) 4.35-4.78 - sh2 - ratio is between 4,35 and 4,78 (shape factor 2) 4.78-5.6 - sh3 - ratio is between 4,78 and 5,6 (shape factor 3) >=5.6 - sh4 - ratio is more than 5,6 (shape factor 4)	Schmidt-Kloiber A & Hering D 2015 - fish	freshwaterecology.info database	database dedicated website - csv	www.freshwaterecology.info
Freshwater	Fish	Europe	Ecological	Movement	Mobility	swimming factor	sw1 sw2 sw3	86	Ratio of minimum depth of the caudal peduncle to the maximum caudal fin depth in cm. Fish having a small ratio are capable of strong swimming (thunniform fishes)	Categorical	<=0.38 - sw1 - ratio is less than or equal 0,38 (swimming factor 1) 0.38-0.43 - sw2 - ratio is between 0,38 and 0,43 (swimming factor 2) >0.43 - sw3 - ratio is more than 0,43 (swimming factor 3)	Schmidt-Kloiber A & Hering D 2015 - fish	freshwaterecology.info database	database dedicated website - csv	www.freshwaterecology.info
Freshwater	Fish	Europe	Ecological	Feeding	Food Type/Diet	feeding diet	inv pis phy pmn car oth	151	Sum of food consumed by an organism	Categorical	carnivorous - car - feeding on animals invertivorous - inv - feeding on invertebrates omnivorous - omn - feeding on all kinds of foods indiscriminately other - oth phytophagous - phy - feeding on plants piscivorous - pis - feedind on fish	Schmidt-Kloiber A & Hering D 2015 - fish	freshwaterecology.info database	database dedicated website - csv	www.freshwaterecology.info
Freshwater	Fish	Europe	Ecological	Movement	Migration	migration	dia pot nom oce	121	Migration is the movement of large number of fish from one place to another for diet or reproductive needs	Categorical	diadromous species - dia no migration - nom oceanodromous - oce potamodromous species - pot	Schmidt-Kloiber A & Hering D 2015 - fish	freshwaterecology.info database	database dedicated website - csv	www.freshwaterecology.info
Freshwater	Invertebrates	Europe	Biological	Body size	Body length	maximal potential size according to Tachet (categorical)	≤ 0.25 cm > 0.25-0.5 cm > 0.5-1 cm > 1-2 cm > 2-4 cm > 4-8 cm > 8 cm	222	Maximal size that the last aquatic stage of the taxon can reach in a large variety of (more or less favorable) environmental conditions	Categorical_fuzzy	≤ 0.25 cm > 0.25 - 0.5 cm > 0.5 - 1 cm > 1 - 2 cm > 2 - 4 cm > 4 - 8 cm > 8 cm	Schmidt-Kloiber A & Hering D 2015 - invertebrates	freshwaterecology.info database	database dedicated website - csv	www.freshwaterecology.info
Freshwater	Invertebrates	Europe	Ecological	Morphometrics	Body parts size	forewing length - length of male anterior wing - min	male min	1194	length of the forewing in males; minimum value	Numerical	NA	Schmidt-Kloiber A & Hering D 2015 - invertebrates	freshwaterecology.info database	database dedicated website - csv	www.freshwaterecology.info
Freshwater	Invertebrates	Europe	Ecological	Morphometrics	Body parts size	forewing length - length of male anterior wing - max	male max	875	length of the forewing in males; maximum value	Numerical	NA	Schmidt-Kloiber A & Hering D 2015 - invertebrates	freshwaterecology.info database	database dedicated website - csv	www.freshwaterecology.info
Freshwater	Invertebrates	Europe	Ecological	Morphometrics	Body parts size	forewing length - length of female anterior wing - min	female min	665	length of the forewing in females; minimum value	Numerical	NA	Schmidt-Kloiber A & Hering D 2015 - invertebrates	freshwaterecology.info database	database dedicated website - csv	www.freshwaterecology.info
Freshwater	Invertebrates	Europe	Ecological	Morphometrics	Body parts size	forewing length - length of female anterior wing - max	female max	501	length of the forewing in females; maximum value	Numerical	NA	Schmidt-Kloiber A & Hering D 2015 - invertebrates	freshwaterecology.info database	database dedicated website - csv	www.freshwaterecology.info
Freshwater	Invertebrates	Europe	Ecological	Ecophysiology	Resistance form	resistance/resilience to droughts	nod egd lad add unk	152	There are different resistance or resilience strategies to droughts related to certain life stages. The categories are partly based on Tachet et al. (2000)	Categorical	no drought resilience - nod - no resistance strategy egg diapause - egd - resisting in the egg stage larvae diapause - lad - resisting in the larval stage adult diapause - add - resisting in the adult stage unknown resistance type - unk - unknown resistance strategy	Schmidt-Kloiber A & Hering D 2015 - invertebrates	freshwaterecology.info database	database dedicated website - csv	www.freshwaterecology.info
Freshwater	Invertebrates	Europe	Ecological	Ecophysiology	Resistance form	resistance forms according to Tachet	egg coc hou did non	208	In especially unfavorable conditions, some invertebrate species can develop specific survival strategies	Categorical_fuzzy	eggs, gemmula, statoblasts - egg - Diapausing/dormant eggs, but also gemmula (Porifera) or statoblasts (Bryozoa) cocoons - coc - Larvae or adults of several species of invertebrates can elaborate protective cocoons housings against desiccation - hou - Larvae or adults of several species of invertebrates can elaborate housings against dessication diapause or dormancy - did - Many species may diapa…	Schmidt-Kloiber A & Hering D 2015 - invertebrates	freshwaterecology.info database	database dedicated website - csv	www.freshwaterecology.info
Freshwater	Invertebrates	Europe	Ecological	Ecophysiology	Resistance form	resistance form	egg coc hou did qui non	81	Physiological mechanism of an organism in response to regular periods of adverse environmental conditions	Categorical_fuzzy	eggs, statoblasts - egg - egg= laid by female (ovipare); statoblast= resistant reproductive body produced asexually cocoons - coc - casing spun of silk housings against desiccation - hou - some Trichoptera species are closing up its case in case of desiccation, e.g. Ptilocolepus granulatus granulatus diapause or dormancy - did - period of rest or quiescence between phases of growth or reproductio…	Schmidt-Kloiber A & Hering D 2015 - invertebrates	freshwaterecology.info database	database dedicated website - csv	www.freshwaterecology.info
Freshwater	Invertebrates	Europe	Biological	Life history	Life span	life duration	l1y g1y	744	NA	Categorical_binary	<= 1 year - l1y - life duration up to one year >= 1 year - g1y - life duration longer than one year	Schmidt-Kloiber A & Hering D 2015 - invertebrates	freshwaterecology.info database	database dedicated website - csv	www.freshwaterecology.info
Freshwater	Invertebrates	Europe	Biological	Life history	Larval settlement period and stage duration	larval development cycle	win spr sum aut aly	257	Season in which larval development is most intensive. It suggests a critical period of vulnerability to disturbances of the aquatic habitat and is closely connected with other life cycle parameters, such as emergence- and flight period and resistance form. A species' larval development cycle is not fixed; it can vary as specific habitat characteristics like thermal regime change with altitude and…	Categorical_fuzzy	winter - win - larval development mainly in winter spring - spr - larval development mainly in spring summer - sum - larval development mainly in summer autumn - aut - larval development mainly in autumn all year - aly - larval development all year	Schmidt-Kloiber A & Hering D 2015 - invertebrates	freshwaterecology.info database	database dedicated website - csv	www.freshwaterecology.info
Freshwater	Invertebrates	Europe	Biological	Life history	Emergence patterns	emergence/flight period	win spr sum aut	1384	Time of emergence of a species following the four seasons. The timing of emergence reflects the requirements of both, the aquatic and terrestrial life stages	Categorical_fuzzy	winter - win - emerging mainly in winter spring - spr - emerging mainly in spring summer - sum - emerging mainly in summer autumn - aut - emerging mainly in autumn	Schmidt-Kloiber A & Hering D 2015 - invertebrates	freshwaterecology.info database	database dedicated website - csv	www.freshwaterecology.info
Freshwater	Invertebrates	Europe	Biological	Life history	Emergence patterns	duration emergence period	sho lon	1384	Length of emergence of a species	Categorical_binary	short - sho - < approximately 2 months long - lon - > approximately 2 months	Schmidt-Kloiber A & Hering D 2015 - invertebrates	freshwaterecology.info database	database dedicated website - csv	www.freshwaterecology.info
Freshwater	Invertebrates	Europe	Biological	Life history	Life span	life cycle duration according to Tachet	<= 1 year > 1 year	213	The life cycle of macroinvertebrates is varying from few weeks (e.g. Diptera Simuliidae) to several decades (e.g. Bivalvia from the genus Margaritifera). However, except for insects, this information is often partial and scattered	Categorical_fuzzy	<= 1 year > 1 year	Schmidt-Kloiber A & Hering D 2015 - invertebrates	freshwaterecology.info database	database dedicated website - csv	www.freshwaterecology.info
Freshwater	Invertebrates	Europe	Biological	Life history	Reproductive frequency	reproductive life cycles per year	sev unv biv trv muv flx	607	Reproductive life cycles per year indicate the number of broods or generations of an organism in a year. As life cycles are generally closely connected with thermal conditions, latitudinal and altitudinal gradients from univoltine to polyvoltine cycles can be expected, though few studies prove this phenomenon Taxa were classified for different floristic regions (arctic, boreal, temperate, submeri…	Categorical	semivoltine - sev - one generation in two years univoltine - unv - one generation per year bivoltine - biv - two generations per year trivoltine - trv - three generations per year multivoltine - muv - more than three generations per year flexible - flx - flexible number of life cycles per year	Schmidt-Kloiber A & Hering D 2015 - invertebrates	freshwaterecology.info database	database dedicated website - csv	www.freshwaterecology.info
Freshwater	Invertebrates	Europe	Biological	Life history	Reproductive frequency	potential number of cycles per year according to Tachet	< 1 1 > 1	214	Number of generations per year. Complements the trait "life cycle duration"	Categorical_fuzzy	< 1 - life cycle lasts at least two years (semivoltine) 1 - one generation per year (monovoltine) > 1 - more than two generations per year (polyvoltine)	Schmidt-Kloiber A & Hering D 2015 - invertebrates	freshwaterecology.info database	database dedicated website - csv	www.freshwaterecology.info
Freshwater	Invertebrates	Europe	Biological	Life history	Larval and juvenile development	reproduction	ovo fie cie fic frc vec tec ase pas	218	Mode of reproduction and the form and location of oviposit clutches	Categorical	ovovivipar - ovo - eggs remain within the mother's body until they hatch free isolated eggs - fie - separate eggs are laid down in the water freely cemented isolated eggs - cie - separate eggs are laid down and fixed fixed clutches - fic - groups of eggs are laid down and fixed free clutches - frc - groups of eggs are laid down in the water freely clutches in vegetation - vec - groups of eggs are…	Schmidt-Kloiber A & Hering D 2015 - invertebrates	freshwaterecology.info database	database dedicated website - csv	www.freshwaterecology.info
Freshwater	Invertebrates	Europe	Biological	Life history	Larval and juvenile development	reproduction according to Tachet	ovo fie cie fic frc vec tec ase	216	This trait takes into account both sexual and asexual reproduction. Asexual reproduction, usual and diverse in primitive phyla, has not been detailed, due to a lack of information for many genera. Oviposition tactics have been mainly detailed within the reproductive strategy	Categorical_fuzzy	ovoviviparity - ovo isolated eggs, free - fie isolated eggs, cemented - cie clutches, cemented or fixed - fic clutches, free - frc clutches, in vegetation - vec clutches, terrestrial - tec asexual reproduction - ase	Schmidt-Kloiber A & Hering D 2015 - invertebrates	freshwaterecology.info database	database dedicated website - csv	www.freshwaterecology.info
Freshwater	Invertebrates	Europe	Biological	Life history	Life history - miscellaneous	r–K-strategy	rst kst	330	Strategy of reproduction. Within the r-strategy a species focus on numerous reproductions at low cost per individual offspring, while within the K-strategy species expend high cost in reproduction for a low number of more difficult to produce offspring	Categorical_binary	r-startegy - rst - a species focus on numerous reproductions at low cost per individual offspring K-startegy - kst - species expend high cost in reproduction for a low number of more difficult to produce offspring	Schmidt-Kloiber A & Hering D 2015 - invertebrates	freshwaterecology.info database	database dedicated website - csv	www.freshwaterecology.info
Freshwater	Invertebrates	Europe	Biological	Life stage	Life stage	aquatic stages	egg lar nym pup adu	238	The aquatic stages comprise egg, larva, and nymph in case of incomplete metamorphosis. The complete metamorphosis implicates egg, larva and pupa. Adults live mainly in the terrestrial environment	Categorical_fuzzy	egg - egg - aquatic stage as egg larva - lar - aquatic stage as larva nymph - nym - aquatic stage as nymph pupa - pup - aquatic stage as pupa adult - adu - aquatic stage as adult	Schmidt-Kloiber A & Hering D 2015 - invertebrates	freshwaterecology.info database	database dedicated website - csv	www.freshwaterecology.info
Freshwater	Invertebrates	Europe	Biological	Life stage	Life stage	aquatic stages according to Tachet	egg larva nymph adult	222	If many (holobiotic) organisms are "freshwater-resident" and spend their entire life cycle in water, others (amphibiotic) are present in aquatic systems only during specific periods of their life cycle	Categorical_fuzzy	egg - egg larva - larva nymph - nymph / pupa adult - adult	Schmidt-Kloiber A & Hering D 2015 - invertebrates	freshwaterecology.info database	database dedicated website - csv	www.freshwaterecology.info
Freshwater	Invertebrates	Europe	Biological	Physiology	Respiration mode	respiration	teg gil pls spi ves tap sur	2159	The type of respiration reflects strategies to overcome oxygen. The respiration type categories are partly based on Tachet et al. (2000)	Categorical	tegument - teg - respiration through the body surface gill - gil - respiration using special respiration organs plastron - pls - respiration using a thin layer of air around the body spiracle (arieal) - spi - respiration using small openings on the body surface hydrostatic vesicle (aerial) - ves - respiration using air within a small blister tapping of air stores of aquatic plants - tap - respira…	Schmidt-Kloiber A & Hering D 2015 - invertebrates	freshwaterecology.info database	database dedicated website - csv	www.freshwaterecology.info
Freshwater	Invertebrates	Europe	Biological	Physiology	Respiration mode	respiration according to Tachet	teg gil pls spi ves	221	Gas exchanges in invertebrates may be performed in the aquatic environment via branchial respiration [i.e. (i) "blood gills" or (ii) "tracheal gills"] or cutaneous respiration (i.e. tegument). Gas exchanges may be also aerial via spiracles or physical gill (plastron) from which specialized spiracles can receive air. Moreover, air bubbles can be stored in various ways	Categorical_fuzzy	tegument - teg - cutaneous respiration (i.e. tegument, in Porifera, Cnidaria, Turbellaria, but also small larval instars of insects) gill - gil - Gas exchanges in invertebrates may be performed in the aquatic environment via branchial respiration [i.e. (i) "blood gills" in many molluscs, crustaceans and rare worms (e.g. Branchiura sowerbyi) or insect larvae (e.g. Chironomus) or (ii) "tracheal gil…	Schmidt-Kloiber A & Hering D 2015 - invertebrates	freshwaterecology.info database	database dedicated website - csv	www.freshwaterecology.info
Freshwater	Invertebrates	Europe	Distribution	Elevation	Elevation	altitude preference (WFD)	g8h 28h l2h	1929	Preferred altitude according to the three altitudinal categories (<200 m, 200-800m, >800m) defined by the Water Framework Directive	Categorical	">800 m", "200-800 m", "<200 m"	Schmidt-Kloiber A & Hering D 2015 - invertebrates	freshwaterecology.info database	database dedicated website - csv	www.freshwaterecology.info
Freshwater	Invertebrates	Europe	Distribution	Elevation	Elevation	altitude preference (WFD) - min	min	79	Preferred altitude according to the three altitudinal categories (<200 m, 200-800m, >800m) defined by the Water Framework Directive	Numerical	m	Schmidt-Kloiber A & Hering D 2015 - invertebrates	freshwaterecology.info database	database dedicated website - csv	www.freshwaterecology.info
Freshwater	Invertebrates	Europe	Distribution	Elevation	Elevation	altitude preference (WFD) - max	max	234	Preferred altitude according to the three altitudinal categories (<200 m, 200-800m, >800m) defined by the Water Framework Directive	Numerical	m	Schmidt-Kloiber A & Hering D 2015 - invertebrates	freshwaterecology.info database	database dedicated website - csv	www.freshwaterecology.info
Freshwater	Invertebrates	Europe	Distribution	Elevation	Elevation	altitude preference	niv sni alp sal mon smo col pla	1375	Altitudinal preference of species into eight zones from planar (<300m) to nival (>3100m) according to Ellenberg (1996). The preference for each zone is ranked from 0-10	Categorical_fuzzy	nival - niv - > 3100m subnival - sni - 2900-3100 m alpine - alp - 2400-2900m subalpine - sal - 1900-2400m (in low mountain ecoregions: > 1500m) montane - mon - 1000-1900m (in low mountain ecoregions: 450-1500m) submontane - smo - 800-1000m (in low mountain ecoregions: 300-450m) collin - col - 300-800m (in low mountain ecoregions: 150-300m) planar - pla - < 300m (in low mountain ecoregions: < 150m)	Schmidt-Kloiber A & Hering D 2015 - invertebrates	freshwaterecology.info database	database dedicated website - csv	www.freshwaterecology.info
Freshwater	Invertebrates	Europe	Distribution	Elevation	Elevation	altitude according to Tachet	low pie alt	221	Altitudinal distribution of aquatic invertebrates from lowlands (< 1000 m) to alpine level (> 2000 m)	Categorical_fuzzy	lowlands (< 1000 m) - low piedmont level (1000 - 2000 m) - pie alpine level (> 2000 m) - alp	Schmidt-Kloiber A & Hering D 2015 - invertebrates	freshwaterecology.info database	database dedicated website - csv	www.freshwaterecology.info
Freshwater	Invertebrates	Europe	Distribution	Geography	Biogeographical distribution	ecoregional distribution (sensu Illies)	ER1 ER2 ER3 ER4 ER5 ER6 ER7 ER8 ER9 ER10 ER11 ER12 ER13 ER14 ER15 ER16 ER17 ER18 ER19 ER20 ER21 ER22 ER23 ER24 ER25 ERX ERY	3339	Presence of a taxon in an ecoregion according to the concept of Illies (1967, 1978)	Categorical_fuzzy	Ibero-Macaronesian region - ER1 Pyrenees - ER2 Italy, Corsica and Malta - ER3 Alps - ER4 Dinaric western Balkan - ER5 Hellenic western Balkan - ER6 Eastern Balkan - ER7 Western highlands - ER8 Central highlands - ER9 The Carpathians - ER10 Hungarian lowlands - ER11 Pontic province - ER12 Western plains - ER13 Central plains - ER14 Baltic provine - ER15 Eastern plains - ER16 Ireland and Northern I…	Schmidt-Kloiber A & Hering D 2015 - invertebrates	freshwaterecology.info database	database dedicated website - csv	www.freshwaterecology.info
Freshwater	Invertebrates	Europe	Distribution	Habitat	River/Stream profile	stream zonation preference	euc hyc erh mrh hrh epo mpo hpo lit pro	3096	The stream (longitudinal) preference of invertebrate communities reflects the temperature regime of a river and is therefore an important parameter to detect and evaluate temperature increases as induced by climate change. It can also be used to assess river degradation (e.g. hydromorphological changes) and stress intensity. The categories are taken from Moog et al. (1995a) and are based on the c…	Categorical_fuzzy	eucrenal - euc - spring region hypocrenal - hyc - spring-brook epirhithral - erh - upper-trout region metarhithral - mrh - lower-trout region hyporhithral - hrh - grayling region epipotamal - epo - barbel region metapotamal - mpo - bream region hypopotamal - hpo - brackish water region littoral - lit - lake and stream shorelines, lentic sites, ponds etc profundal - pro - bottom of stratified lakes	Schmidt-Kloiber A & Hering D 2015 - invertebrates	freshwaterecology.info database	database dedicated website - csv	www.freshwaterecology.info
Freshwater	Invertebrates	Europe	Distribution	Habitat	River/Stream profile	rhithral preference (RTI)	RTI	729	Affinity of a taxon to the rhithral region of a river/stream. Taxa are assigned values between 1 and 5 according to Biss et al. (2002). A high value indicates that a taxon is typically found in the rhithral region of a river	Categorical	RTI RANK: 1, 2, 3, 4, 5	Schmidt-Kloiber A & Hering D 2015 - invertebrates	freshwaterecology.info database	database dedicated website - csv	www.freshwaterecology.info
Freshwater	Invertebrates	Europe	Distribution	Habitat	River/Stream profile	potamal preference (ECO-P)	ECO-P	311	ECO-P describes the affinity of a taxon to the potamal region of a river/stream. Taxa are assigned values between 1 and 5 according to Schöll et al. (2005). A high value indicates that a taxon is typically found in the potamal region of a river/stream	Categorical	ECO-P RANK: 1, 2, 3, 4, 5	Schmidt-Kloiber A & Hering D 2015 - invertebrates	freshwaterecology.info database	database dedicated website - csv	www.freshwaterecology.info
Freshwater	Invertebrates	Europe	Distribution	Habitat	River/Stream profile	longitudinal distribution according to Tachet	cr er mr hr ep mp est out	220	Longitudinal distribution of aquatic invertebrates from the source (crenon) to the lower part of large rivers (metapotamon) and estuaries. Water bodies not directly connected to the main stream (e.g. lakes, ponds, pools, disconnected side-arms, marshes, temporary waters) are including in the "outside river system" category	Categorical_fuzzy	crenon - cr - source epirithron - er metarithron - mr hyporithron - hr epipotamon - ep metapotamon - mp - lower part of large rivers estuary - est outside river system - out - Water bodies not directly connected to the main stream (e.g. lakes, ponds, pools, disconnected side-arms, marshes, temporary waters)	Schmidt-Kloiber A & Hering D 2015 - invertebrates	freshwaterecology.info database	database dedicated website - csv	www.freshwaterecology.info
Freshwater	Invertebrates	Europe	Distribution	Habitat	River/Stream profile	hydrological preference	eup prp plp pap tmp	587	Preferred occurrence in water bodies of different hydrologic characteristics. The categories represent the gradient of lateral connectivity in a floodplain ranging from running waters to different types of standing waters (Amoros et al. 1987, Amoros & Roux 1988). The criteria for the habitat types are water permanency, connectivity with the main channel and the coverage by macrophytes	Categorical_fuzzy	eupotamon - eup - main channel and connected side arms parapotamon - prp - side arms connected only at the downstream end at mean water levels plesiopotamon (incl. lakes) - plp - no connectivity with the main channel at mean water levels; coverage by macrophytes does not exceed 20%; lakes included palaeopotamon (incl. pools, ponds) - pap - no connectivity with the main channel at mean water level…	Schmidt-Kloiber A & Hering D 2015 - invertebrates	freshwaterecology.info database	database dedicated website - csv	www.freshwaterecology.info
Freshwater	Invertebrates	Europe	Distribution	Habitat	Physiography	hydrological preference	Stream	5	Temporary streams - Stream	Categorical_binary	1	Schmidt-Kloiber A & Hering D 2015 - invertebrates	freshwaterecology.info database	database dedicated website - csv	www.freshwaterecology.info
Freshwater	Invertebrates	Europe	Distribution	Habitat	Physiography	transversal distribution according to Tachet	rich bcsa ppdsa mapb tmpw lake gw	222	Type of water bodies colonized by aquatic invertebrates, ranging from the main channel of rivers to water bodies more or less connected to the main channel, e.g. lakes or temporary waters	Categorical_fuzzy	river channel - rich banks, connected side-arms - bcsa ponds, pools, disconnected side-arms - ppdsa marshes, peat bogs - mapb temporary waters - tmpw lakes - lake groundwaters - gw	Schmidt-Kloiber A & Hering D 2015 - invertebrates	freshwaterecology.info database	database dedicated website - csv	www.freshwaterecology.info
Freshwater	Invertebrates	Europe	Distribution	Habitat	Substratum	microhabitat/substrate preference	pel arg psa aka mil mal hpe alg mph pom woo mad oth	1085	Preference of a species for certain microhabitats, which are often characteristic for regions, stream types or the degree of degradation. Microhabitat preferences are directly related to flow velocity, hydrological and thermal regime and food availability Moog et al. (1999), Schmedtje & Colling (1996) and the AQEM Manual (AQEM consortium 2002)	Categorical_fuzzy	pelal - pel - mud (grain size < 0.063 mm) argyllal - arg - silt, loam, clay (grain size < 0.063 mm) psammal - psa - sand (grain size 0.063-2 mm) akal - aka - fine to medium-sized gravel (grain size 0.2-2 cm) micro/mesolithal - mil - coarse gravel to hand-sized cobbles (grain size 2-20 cm) macro/megalithal - mal - stones, boulders, bedrock (grain size > 20 cm) hygropetric habitats - hpe - thin lay…	Schmidt-Kloiber A & Hering D 2015 - invertebrates	freshwaterecology.info database	database dedicated website - csv	www.freshwaterecology.info
Freshwater	Invertebrates	Europe	Distribution	Habitat	Substratum	substrate (preferendum) according to Tachet	fbcp grvl sand silt macp micp twro odli mud	222	Affinities for bottom substrate, at mesohabitat scale	Categorical_fuzzy	flags/boulders/cobbles/pebbles - fbcp - mineral substrate type gravel - grvl - mineral substrate type sand - sand - mineral substrate type silt - silt - mineral substrate type macrophytes - macp - living vegetal substrate type microphytes - micp - living vegetal substrate type twigs/roots - twro - (mainly) depositional organic organic detritus/litter - odli - (mainly) depositional organic mud - m…	Schmidt-Kloiber A & Hering D 2015 - invertebrates	freshwaterecology.info database	database dedicated website - csv	www.freshwaterecology.info
Freshwater	Invertebrates	Europe	Distribution	Habitat	Tidal streams and water flow (range)	current preference	lib lip lrp rlp rhp rhb ind	2628	Preference of a taxon for a certain current velocity following Schmedtje & Colling (1996)	Categorical	limnobiont - lib - occurring only in standing waters limnophil - lip - preferably occurring in standing waters; avoids current; rarely found in slowly flowing streams limno to rheophil - lrp - preferably occurring in standing waters but regularly occurring in slowly flowing streams rheo to limnophil - rlp - usually found in streams; prefers slowly flowing streams and lentic zones; also found in s…	Schmidt-Kloiber A & Hering D 2015 - invertebrates	freshwaterecology.info database	database dedicated website - csv	www.freshwaterecology.info
Freshwater	Invertebrates	Europe	Distribution	Habitat	Tidal streams and water flow (range)	current velocity (preferendum) according to Tachet	null slow medium fast	222	Taxon affinities for current velocity at mesohabitat scale	Categorical_fuzzy	null - < 5 cm.s-1 - still waters slow - 5-25cm.s-1 medium - 25-50 cm.s-1 fast - > 50 cm.s-1 - fast flowing waters	Schmidt-Kloiber A & Hering D 2015 - invertebrates	freshwaterecology.info database	database dedicated website - csv	www.freshwaterecology.info
Freshwater	Invertebrates	Europe	Distribution	Habitat	Tidal streams and water flow (range)	rheo index (RIB)	RIB	410	The rheo index describes the affinity of a taxon to the current velocity. Taxa are assigned values between 1 and 3 according to Banning (1998). A high value indicates that a taxon is typically found in sections of a river/stream with high current velocity: 1- lotic taxon; 2 - lentic taxon; 3 - indifferent taxon	Categorical	rheo index - RIB RANK: 1, 2, 3	Schmidt-Kloiber A & Hering D 2015 - invertebrates	freshwaterecology.info database	database dedicated website - csv	www.freshwaterecology.info
Freshwater	Invertebrates	Europe	Ecological	Ecophysiology	Environmental parameters	temperature range preference	cos was eut	1061	Range of water temperature (cold stenotherm, warm stenotherm & eurytherm) a species prefers to	Categorical	cold stenotherm - cos - preference for a small cold temperature range (below 10°C) warm stenotherm - was - preference for a small warm temperature range (above 18°C) eurytherm - eut - no specific preference; wide temperature range	Schmidt-Kloiber A & Hering D 2015 - invertebrates	freshwaterecology.info database	database dedicated website - csv	www.freshwaterecology.info
Freshwater	Invertebrates	Europe	Ecological	Ecophysiology	Environmental parameters	temperature preference	vco cod mod war eut	587	Water temperature preference of a species is defined as the maximal morning water temperature in summer and mean maximum in summer, respectively	Categorical_fuzzy	very cold - vco - < 6°C cold - cod - < 10°C moderate - mod - < 18°C warm - war - >= 18°C eurytherm - eut - no specific preference	Schmidt-Kloiber A & Hering D 2015 - invertebrates	freshwaterecology.info database	database dedicated website - csv	www.freshwaterecology.info
Freshwater	Invertebrates	Europe	Ecological	Ecophysiology	Environmental parameters	temperature according to Tachet	psy the eut	210	Temperature preferences of taxa	Categorical_fuzzy	psychrophilic (<15°C) - psy - taxa exhibiting distribution limited by water temperature upper than 15°C thermophilic (>15°C) - the - taxa exhibiting distribution limited by water temperature lower than 15°C eurythermic - eut - taxa able to live in a wide range of temperature	Schmidt-Kloiber A & Hering D 2015 - invertebrates	freshwaterecology.info database	database dedicated website - csv	www.freshwaterecology.info
Freshwater	Invertebrates	Europe	Ecological	Ecophysiology	Environmental parameters	pH preference	aci neu ind	399	As pH fluctuates both annually and daily, pH preference of the occurring taxa often better reflects the acidity status of a water body than direct measurements	Categorical	acid - aci - pH < 7 neutral to alkaline - neu - pH = 7 indifferent - ind - no specific preference	Schmidt-Kloiber A & Hering D 2015 - invertebrates	freshwaterecology.info database	database dedicated website - csv	www.freshwaterecology.info
Freshwater	Invertebrates	Europe	Ecological	Ecophysiology	Environmental parameters	acid class preference	acid class	222	Taxa are assigned values between 1 and 5 according to Braukmann & Biss (2004). The higher the value, the higher the preference of the taxon for an acid environment	Categorical	1 - continuously neutral (not acidic) 2 - predominantly neutral to episodically weakly acidic 3 - periodically critically acidic 4 - periodically very acidic 5 - permanently very acidic	Schmidt-Kloiber A & Hering D 2015 - invertebrates	freshwaterecology.info database	database dedicated website - csv	www.freshwaterecology.info
Freshwater	Invertebrates	Europe	Ecological	Ecophysiology	Environmental parameters	pH (preferendum) according to Tachet	≤ 4 > 4-4.5 > 4.5-5 > 5-5.5 > 5.5-6 > 6	196	Tolerance of invertebrates to low pH values, describing their sensitivity to natural or anthropogenic stream acidification (e.g. the consequence of acid rain due to dissolved acidic gases - sulfur dioxic, nitrogen oxide - in rainwaters)	Categorical_fuzzy	≤ 4 - pH less than 4 > 4-4.5 - pH between 4 and 4.5 > 4.5-5 - pH between 4.5 and 5 > 5-5.5 - pH between 5 and 5.5 > 5.5-6 - pH between 5.5 and 6 > 6 - pH greater than 6	Schmidt-Kloiber A & Hering D 2015 - invertebrates	freshwaterecology.info database	database dedicated website - csv	www.freshwaterecology.info
Freshwater	Invertebrates	Europe	Distribution	Environment	Environment	salinity preference	bws bwi	83	NA	Categorical_binary	brackish water: sea - bws - total salt content 0,5‰-34,7‰ brackish water: inland - bwi - total salt content 0,5‰-34,7‰	Schmidt-Kloiber A & Hering D 2015 - invertebrates	freshwaterecology.info database	database dedicated website - csv	www.freshwaterecology.info
Freshwater	Invertebrates	Europe	Distribution	Environment	Environment	salinity (preferendum) according to Tachet	frw brw	222	Tolerance/affinity of "freshwater" invertebrates to brackish waters	Categorical_fuzzy	fresh water - frw brackish water - brw	Schmidt-Kloiber A & Hering D 2015 - invertebrates	freshwaterecology.info database	database dedicated website - csv	www.freshwaterecology.info
Freshwater	Invertebrates	Europe	Ecological	Ecological interaction	Habitat modification	habitat specialist - hab	hab	786	A habitat specialist depends on a certain microhabitat during essential parts of its larval stages (e.g. stable substrates for filter-feeders, lithal with epilithic diatoms for grazers) or during pupation (e.g. wood for Lepidostoma basale)	Text	"argyllal", "brooks: stones and boulders with Nostoc", "chara beds"	Schmidt-Kloiber A & Hering D 2015 - invertebrates	freshwaterecology.info database	database dedicated website - csv	www.freshwaterecology.info
Freshwater	Invertebrates	Europe	Ecological	Ecological interaction	Habitat modification	habitat specialist - has	has	786	A habitat specialist depends on a certain microhabitat during essential parts of its larval stages (e.g. stable substrates for filter-feeders, lithal with epilithic diatoms for grazers) or during pupation (e.g. wood for Lepidostoma basale)	Categorical_binary	"0", "1"	Schmidt-Kloiber A & Hering D 2015 - invertebrates	freshwaterecology.info database	database dedicated website - csv	www.freshwaterecology.info
Freshwater	Invertebrates	Europe	Ecological	Ecophysiology	Environmental parameters	climate change vulnerability score (CCVS)	ccvs	1940	The "climate change vulnerability score" (CCVS) is an aggregation of six autecological traits that are known to be associated with vulnerability to climatechange: endemism, micro-endemism, temperature preference, altitudinal preference, stream zonation preference, and life history. The score ranges between 0 - invulnerable and 6 - highly vulnerable www.climate-and-freshwater.info	Categorical	CCVS RANK: 0 to 6	Schmidt-Kloiber A & Hering D 2015 - invertebrates	freshwaterecology.info database	database dedicated website - csv	www.freshwaterecology.info
Freshwater	Invertebrates	Europe	Ecological	Ecophysiology	Environmental parameters	climate change affected species - {rivers cold, rivers temp, rivers warm, lakes cold, lakes temp, lakes warm, wetlands cold, wetlands temp, wetlands warm}	rivers cold rivers temp rivers warm lakes cold lakes temp lakes warm wetlands cold wetlands temp wetlands warm	41	Species affected by climate change ordered by ecosystem types (rivers, lakes, wetlands) and climatic regions (cold, temperate and warm) www.climate-and-freshwater.info	Categorical	"rivers cold", "rivers temp", "rivers warm"	Schmidt-Kloiber A & Hering D 2015 - invertebrates	freshwaterecology.info database	database dedicated website - csv	www.freshwaterecology.info
Freshwater	Invertebrates	Europe	Ecological	Ecophysiology	Environmental parameters	climate change affected species - winner/looser	winner/loser	41	Species affected by climate change ordered by ecosystem types (rivers, lakes, wetlands) and climatic regions (cold, temperate and warm) www.climate-and-freshwater.info	Categorical_binary	"winner", "loser"	Schmidt-Kloiber A & Hering D 2015 - invertebrates	freshwaterecology.info database	database dedicated website - csv	www.freshwaterecology.info
Freshwater	Invertebrates	Europe	Distribution	Habitat	Tolerance	sensitive species - sensitive species	sesp	67	Species that have a narrow range of environmental needs (e.g. stenotopic, stenoeceous) and that are known to react intolerantly against environmental perturbation	Categorical_binary	"0", "1"	Schmidt-Kloiber A & Hering D 2015 - invertebrates	freshwaterecology.info database	database dedicated website - csv	www.freshwaterecology.info
Freshwater	Invertebrates	Europe	Distribution	Habitat	Tolerance	trophic status (preferendum) according to Tachet	oli meso eu	214	Distribution of aquatic invertebrates according to the trophic status of the water bodies they inhabit. Indirectly, this trait provides information on the taxon sensitivity to water body nutrient level and eutrophication	Categorical_fuzzy	oligotrophic - oli - low biological productivity mesotrophic - meso eutrophic - eu - high biological productivity	Schmidt-Kloiber A & Hering D 2015 - invertebrates	freshwaterecology.info database	database dedicated website - csv	www.freshwaterecology.info
Freshwater	Invertebrates	Europe	Ecological	Feeding	Feeding Method/Behaviour	feeding type	gra min xyl shr gat aff pff pre par oth	2891	Feeding preference of a species - the ten categories are taken from Moog (1995)	Categorical_fuzzy	grazers and scrapers - gra - feed from endolithic and epilithic algal tissues, biofilm, partially POM, partially tissues of living plants miners - min - feed from leaves of aquatic plants, algae and cells of aquatic plants xylophagous taxa - xyl - feed from woody debris shredders - shr - feed from fallen leaves, plant tissue, CPOM gatherers/collectors - gat - feed from sedimented FPOM active filt…	Schmidt-Kloiber A & Hering D 2015 - invertebrates	freshwaterecology.info database	database dedicated website - csv	www.freshwaterecology.info
Freshwater	Invertebrates	Europe	Ecological	Feeding	Food Type/Diet	food according to Tachet	mior detl1 dpg1 limi lima dag1 lmic lmac vert	220	NA	Categorical_fuzzy	fine sediment + microorganisms - mior - Invertebrate food may be composed of detritical organic (mainly vegetal) material, with a variable proportion of fine mineral elements and microorganisms. This material has been separated according to particle size in three categories ("mior", "detl1", "dpg1") fine detritus (≤ 1mm) - detl1 dead plant (> 1mm) - dpg1 living microphytes - limi - lato sensu; e.…	Schmidt-Kloiber A & Hering D 2015 - invertebrates	freshwaterecology.info database	database dedicated website - csv	www.freshwaterecology.info
Freshwater	Invertebrates	Europe	Ecological	Feeding	Feeding Method/Behaviour	feeding habits according to Tachet	abs dpf shr scr fif pie pre par	221	NA	Categorical_fuzzy	absorber - abs - gather organisms able to directly uptake macromolecules from the environment across tegument (e.g. some worms, Eristalis larvae) deposit feeder - dpf - use small organic debris often deposited at the surface of (fine) sediments shredder - shr - e.g. arthropods with a feeding apparatus of the primitive shredding type, eat coarse detritus, plant or animal material scraper - scr - g…	Schmidt-Kloiber A & Hering D 2015 - invertebrates	freshwaterecology.info database	database dedicated website - csv	www.freshwaterecology.info
Freshwater	Invertebrates	Europe	Ecological	Mode of life	Sociability	occurrence in large quantities	oil	36	NA	Categorical_binary	occurence in large quantitites - oil - species occurring in large quantities	Schmidt-Kloiber A & Hering D 2015 - invertebrates	freshwaterecology.info database	database dedicated website - csv	www.freshwaterecology.info
Freshwater	Invertebrates	Europe	Ecological	Movement	Mobility	locomotion type	sws swd bub spw ses oth	1238	Way of movement of an organism	Categorical_fuzzy	swimming/scating - sws - floating in lakes or drifting in rivers passively swimming/diving - swd - swimming or active diving burrowing/boring - bub - burrowing in soft substrates or boring in hard substrates sprawling/walking - spw - sprawling or walking actively with legs, pseudopods or on a mucus (semi)sessil - ses - tightening to hard substrates, plants or other animals other - oth - other loc…	Schmidt-Kloiber A & Hering D 2015 - invertebrates	freshwaterecology.info database	database dedicated website - csv	www.freshwaterecology.info
Freshwater	Invertebrates	Europe	Ecological	Movement	Mobility	locomotion and substrate relation according to Tachet	flr ssw wsw crw bur int tat pat	221	NA	Categorical_fuzzy	flier - flr - includes "active fliers" (e.g. aquatic adults of water bugs or beetles able to fly), but also "passive fliers", i.e. aquatic organisms passively dispersed by birds (e.g. leeches, parasites of vertebrates) acting as carriers surface swimmer - ssw - can be swimmers over (e.g. Gerridae) or under (e.g. Anophelinae) the water surface full water swimmer - wsw - (e.g. Baetidae) crawler - c…	Schmidt-Kloiber A & Hering D 2015 - invertebrates	freshwaterecology.info database	database dedicated website - csv	www.freshwaterecology.info
Freshwater	Invertebrates	Europe	Ecological	Movement	Dispersion	dissemination strategy	aqp aqa aep aea	46	NA	Categorical	aquatic passive - aqp - floating using currents without expending any energy aquatic active - aqa - swimming by expending energy aerial passive - aep - gliding using wind without expending any energy aerial active - aea - flying by expending energy	Schmidt-Kloiber A & Hering D 2015 - invertebrates	freshwaterecology.info database	database dedicated website - csv	www.freshwaterecology.info
Freshwater	Invertebrates	Europe	Ecological	Movement	Dispersion	dispersal capacity	hig low unk	32	NA	Categorical	high - hig - high dispersal capacity low - low - low dispersal capacity unknown - unk - unknown dispersal capacity	Schmidt-Kloiber A & Hering D 2015 - invertebrates	freshwaterecology.info database	database dedicated website - csv	www.freshwaterecology.info
Freshwater	Invertebrates	Europe	Ecological	Movement	Dispersion	dispersal according to Tachet	aquatic passive aquatic active aerial passive aerial active	220	NA	Categorical_fuzzy	aquatic passive - e.g. drift aquatic active - especially for organisms living in still or slow-flowing habitats aerial passive - Strictly aquatic, small organisms (e.g. branchiopods, bivalves) can be also passively dispersed by wind, large-sized flying insects or birds acting as carriers. aerial active - For most of amphibiotic insects, adult dispersal is aerial (fly) and active. Adult aquatic in…	Schmidt-Kloiber A & Hering D 2015 - invertebrates	freshwaterecology.info database	database dedicated website - csv	www.freshwaterecology.info
Freshwater	Invertebrates	Europe	Distribution	Geography	Biogeographical distribution	endemism - ecoregion-endemism	ls	1347	Species with limited distribution. Endemic species are often characterised by a restricted ecological niche and limited dispersal capacity (sensu Illies 1967, 1978) ecoregion-endemism - ls - 1 - large scale endemism, taxa occurring in only one ecoregion (sensu Illies 1967, 1978)	Categorical_binary	"0", "1"	Schmidt-Kloiber A & Hering D 2015 - invertebrates	freshwaterecology.info database	database dedicated website - csv	www.freshwaterecology.info
Freshwater	Invertebrates	Europe	Distribution	Geography	Biogeographical distribution	endemism - ecoregion number	er	1347	ecoregion number - er - number of the ecoregion, in which the taxon occurs	Categorical	"1", "2", "3"	Schmidt-Kloiber A & Hering D 2015 - invertebrates	freshwaterecology.info database	database dedicated website - csv	www.freshwaterecology.info
Freshwater	Invertebrates	Europe	Distribution	Geography	Biogeographical distribution	endemism - micro-endemism	mic	514	Species with limited distribution. Endemic species are often characterised by a restricted ecological niche and limited dispersal capacity (sensu Illies 1967, 1978) micro-endemism - mic - 1 - micro-endemism, taxa restricted e.g. to a single mountain range within an ecoregion	Categorical_binary	"0", "1"	Schmidt-Kloiber A & Hering D 2015 - invertebrates	freshwaterecology.info database	database dedicated website - csv	www.freshwaterecology.info
Freshwater	Invertebrates	Europe	Distribution	Geography	Biogeographical distribution	endemism - bioregion or smaller unit	bio	514	bioregion or smaller unit - bio	Text	"Canarias", "Corsica,Sardinia,Elba", "Corsica"	Schmidt-Kloiber A & Hering D 2015 - invertebrates	freshwaterecology.info database	database dedicated website - csv	www.freshwaterecology.info
Estuarine, Marine	Fish	NA	Biological	Body size	Body mass	body mass	bm	265	NA	Numerical	g	Schmitz L & Wainwright PC 2011	NA	supplementary material - xlsx	https://doi.org/10.1186/1471-2148-11-338
Estuarine, Marine	Fish	NA	Ecological	Morphometrics	Body parts size	eye diameter	ed	265	figure 1 - https://bmcevolbiol.biomedcentral.com/articles/10.1186/1471-2148-11-338/figures/1	Numerical	mm	Schmitz L & Wainwright PC 2011	NA	supplementary material - xlsx	https://doi.org/10.1186/1471-2148-11-338
Estuarine, Marine	Fish	NA	Ecological	Morphometrics	Body parts size	axial length	al	265	figure 1 - https://bmcevolbiol.biomedcentral.com/articles/10.1186/1471-2148-11-338/figures/1	Numerical	mm	Schmitz L & Wainwright PC 2011	NA	supplementary material - xlsx	https://doi.org/10.1186/1471-2148-11-338
Estuarine, Marine	Fish	NA	Ecological	Morphometrics	Body parts size	lens diameter	ld	265	figure 1 - https://bmcevolbiol.biomedcentral.com/articles/10.1186/1471-2148-11-338/figures/1	Numerical	mm	Schmitz L & Wainwright PC 2011	NA	supplementary material - xlsx	https://doi.org/10.1186/1471-2148-11-338
Estuarine, Marine	Fish	NA	Ecological	Morphometrics	Body parts size	largest pupil diameter	pdmax	265	figure 1 - https://bmcevolbiol.biomedcentral.com/articles/10.1186/1471-2148-11-338/figures/1	Numerical	mm	Schmitz L & Wainwright PC 2011	NA	supplementary material - xlsx	https://doi.org/10.1186/1471-2148-11-338
Estuarine, Marine	Fish	NA	Ecological	Morphometrics	Body parts size	smallest pupil diameter	pdmin	265	figure 1 - https://bmcevolbiol.biomedcentral.com/articles/10.1186/1471-2148-11-338/figures/1	Numerical	mm	Schmitz L & Wainwright PC 2011	NA	supplementary material - xlsx	https://doi.org/10.1186/1471-2148-11-338
Estuarine, Marine	Fish	NA	Biological	Life history	Diel activity pattern	diel activity pattern	dap	265	nocturnal (night-active) and diurnal (day-active). We classified all fish that are mainly active at night as nocturnal, and all fish with main activity during the day as diurnal, on the basis of literature surveys	Categorical_binary	diurnal - d - day active nocturnal - n - night-active	Schmitz L & Wainwright PC 2011	NA	supplementary material - xlsx	https://doi.org/10.1186/1471-2148-11-338
Freshwater	Invertebrates	Europe	Biological	Body size	Body length	Maximal body size of the 4th instar (mm)	SIZE1 SIZE2 SIZE3 SIZE4 SIZE5	167	NA	Categorical	<2.5 - SIZE1 >2.5-5 - SIZE2 >5-10 - SIZE3 >10-20 - SIZE4 >20-40 - SIZE5	Serra et al 2016	NA	supplementary material - xlsx	https://doi.org/10.1016/j.ecolind.2015.09.028
Freshwater	Invertebrates	Europe	Biological	Life history	Emergence patterns	Emergence season	EMWINT EMSPRI EMSUMM EMAUT	85	NA	Categorical	Winter - EMWINT Spring - EMSPRI Summer - EMSUMM Autumn - EMAUT	Serra et al 2016	NA	supplementary material - xlsx	https://doi.org/10.1016/j.ecolind.2015.09.028
Freshwater	Invertebrates	Europe	Biological	Life history	Emergence patterns	Flight period	FLYWINT FLYSPRI FLYSUMM FLYAUT	94	NA	Categorical	Winter - FLYWINT Spring - FLYSPRI Summer - FLYSUMM Autumn - FLYAUT	Serra et al 2016	NA	supplementary material - xlsx	https://doi.org/10.1016/j.ecolind.2015.09.028
Freshwater	Invertebrates	Europe	Biological	Life history	Emergence patterns	Emergence duration	EDSHORT EDWIDE	24	NA	Categorical	Short period (some hours to few days; <15 d.) - EDSHORT Long period (several days; >15 d.) - EDWIDE	Serra et al 2016	NA	supplementary material - xlsx	https://doi.org/10.1016/j.ecolind.2015.09.028
Freshwater	Invertebrates	Europe	Biological	Life history	Fecundity	Number of eggs per egg mass	EGGMAS1 EGGMAS2 EGGMAS3 EGGMAS4	43	NA	Categorical	< 100 - EGGMAS1 100 – 500 - EGGMAS2 500 – 1000 - EGGMAS3 1000 - EGGMAS4	Serra et al 2016	NA	supplementary material - xlsx	https://doi.org/10.1016/j.ecolind.2015.09.028
Freshwater	Invertebrates	Europe	Biological	Life history	Larval settlement period and stage duration	Length of larval development (months)	DEVLARV1 DEVLARV2 DEVLARV3 DEVLARV4 DEVLARV5 DEVLARV6 DEVLARV7 DEVLARV8 DEVLARV9	68	NA	Categorical	≤1 - DEVLARV1 2 - DEVLARV2 3 - DEVLARV3 4 - DEVLARV4 5 - DEVLARV5 6 - DEVLARV6 7 - DEVLARV7 8 - DEVLARV8 ≥9 - DEVLARV9	Serra et al 2016	NA	supplementary material - xlsx	https://doi.org/10.1016/j.ecolind.2015.09.028
Freshwater	Invertebrates	Europe	Ecological	Ecophysiology	Resistance form	Hibernation phase/instar	HIBEGG HIBINST1 HIBINST2 HIBINST3 HIBINST4	71	NA	Categorical	Egg - HIBEGG 1st instar - HIBINST1 2nd instar - HIBINST2 3rd instar - HIBINST3 4th instar - HIBINST4	Serra et al 2016	NA	supplementary material - xlsx	https://doi.org/10.1016/j.ecolind.2015.09.028
Freshwater	Invertebrates	Europe	Biological	Life history	Reproductive frequency	Potential number of generations per year (Voltinism)	GENY1 GENY2 GENY3 GENYM	89	NA	Categorical	1 - GENY1 2 - GENY2 3 - GENY3 >3 - GENYM	Serra et al 2016	NA	supplementary material - xlsx	https://doi.org/10.1016/j.ecolind.2015.09.028
Freshwater	Invertebrates	Europe	Ecological	Ecophysiology	Resistance form	Resistance form	RFEGG RFCOC RFSTA RFDIAP RFNON RFSUB	35	NA	Categorical	Eggs, gemmule, statoblast, shell - RFEGG Cocoons - RFCOC Cells against desiccation - RFSTA Diapause or quiescence - RFDIAP None - RFNON Deeper penetration in substrate during dryness - RFSUB	Serra et al 2016	NA	supplementary material - xlsx	https://doi.org/10.1016/j.ecolind.2015.09.028
Freshwater	Invertebrates	Europe	Biological	Life history	Life span	Life cycle duration	LCEQ1 LCMO1	10	NA	Categorical	≤1 year - LCEQ1 >1 year - LCMO1	Serra et al 2016	NA	supplementary material - xlsx	https://doi.org/10.1016/j.ecolind.2015.09.028
Freshwater	Invertebrates	Europe	Biological	Life history	Fertilised Egg/Larval settlement location	Reproduction type	FREEGG CEMEGG CEMCLU FRECLU CLUVEG CLUTER ASEXU	7	NA	Categorical	Free isolated eggs - FREEGG Attached isolated eggs - CEMEGG Clutches (cemented or attached) - CEMCLU Free clutches - FRECLU Endophytic clutches - CLUVEG Terrestrial clutches - CLUTER Asexual reproduction - ASEXU	Serra et al 2016	NA	supplementary material - xlsx	https://doi.org/10.1016/j.ecolind.2015.09.028
Freshwater	Invertebrates	Europe	Biological	Life stage	Life stage	Aquatic stage	EGG LARVA PUPA IMAGO	178	Type of aquatic stages	Categorical	Egg - EGG Larva - LARVA Pupa - PUPA Adult (imago) - IMAGO	Serra et al 2016	NA	supplementary material - xlsx	https://doi.org/10.1016/j.ecolind.2015.09.028
Freshwater	Invertebrates	Europe	Biological	Physiology	Respiration mode	Haemoglobin	HBPRES HBNONE	43	NA	Categorical	Present - HBPRES Absent - HBNONE	Serra et al 2016	NA	supplementary material - xlsx	https://doi.org/10.1016/j.ecolind.2015.09.028
Freshwater	Invertebrates	Europe	Biological	Physiology	Respiration mode	Respiration (#trachea)s	TRACH1 TRACH2 TRACH3	34	NA	Categorical	12 tracheas - TRACH1 6 tracheas - TRACH2 3 tracheas - TRACH3	Serra et al 2016	NA	supplementary material - xlsx	https://doi.org/10.1016/j.ecolind.2015.09.028
Freshwater	Invertebrates	Europe	Distribution	Depth	Depth range	Depth preferences	DPPROFU DPINDIF DPSHALL	102	NA	Categorical	Profundal habitat - DPPROFU Indifferent and/or medium depth - DPINDIF Shallow habitat littoral/sublittoral - DPSHALL	Serra et al 2016	NA	supplementary material - xlsx	https://doi.org/10.1016/j.ecolind.2015.09.028
Freshwater	Invertebrates	Europe	Distribution	Elevation	Elevation	Altitudinal preferences (m)	ALTI1 ALTI2 ALTI3	100	NA	Categorical	<1000 (lowlands) - ALTI1 >1000 – 2000 (piedmont) - ALTI2 >2000 (Alpine) - ALTI3	Serra et al 2016	NA	supplementary material - xlsx	https://doi.org/10.1016/j.ecolind.2015.09.028
Freshwater	Invertebrates	Europe	Distribution	Habitat	Physiography	General/gross Habitat	LOTIC LENTIC BROOKS SSTRM LSTRM SEMTER TERRES	161	NA	Categorical	Lotic - LOTIC Lentic - LENTIC Creeks, brooks - BROOKS Small streams - SSTRM Large rivers - LSTRM Semi-terrestrial - SEMTER Terrestrial - TERRES	Serra et al 2016	NA	supplementary material - xlsx	https://doi.org/10.1016/j.ecolind.2015.09.028
Freshwater	Invertebrates	Europe	Distribution	Habitat	Substratum	Substrate preferences	STONES GRAVEL SAND SILT MAPFAL MIPHYT BRANCH LITTER ORGMUD MINVER WOODM MOSSES	131	NA	Categorical	Stone, boulder, cobble, pebble - STONES Gravel - GRAVEL Sand - SAND Silt - SILT Macrophytes and filamentous algae - MAPFAL Microphytes - MIPHYT Twigs, roots - BRANCH Litter, finer organic matter - LITTER Mud - ORGMUD Invertebrates - MINVER Wood microhabitat - WOODM Mosses - MOSSES	Serra et al 2016	NA	supplementary material - xlsx	https://doi.org/10.1016/j.ecolind.2015.09.028
Freshwater	Invertebrates	Europe	Distribution	Habitat	River/Stream profile	Longitudinal distribution along stream channel	CRENO EPIRIT METRIT HYPRIT EPIPOT METPOT ESTUAR OUTFLU KRYON	110	NA	Categorical	Crenon - CRENO Epirhithron - EPIRIT Metarhithron - METRIT Hyporhithron - HYPRIT Epipotamon - EPIPOT Metapotamon - METPOT Estuary - ESTUAR Outside river system - OUTFLU Kryon (glacial fead habitats) - KRYON	Serra et al 2016	NA	supplementary material - xlsx	https://doi.org/10.1016/j.ecolind.2015.09.028
Freshwater	Invertebrates	Europe	Distribution	Habitat	Physiography	Transversal distribution along stream channel	CHANNEL BANKSD POOLPN MARSHB TEMPOR LAKES UNDERG HYGROP ARTIF WATSUR BOTTOM	162	NA	Categorical	River channel - CHANNEL Banks, connected side-arms - BANKSD Ponds, pools, disconnected side-arms - POOLPN Marshes, peat-bog - MARSHB Temporary waters - TEMPOR Lakes - LAKES Groundwaters - UNDERG Hygropetric - HYGROP Artificial water medium (Impoundment reservoirs, ditch, canal, pipeline, sewage filter bed) - ARTIF Water surface - WATSUR Bottom - BOTTOM	Serra et al 2016	NA	supplementary material - xlsx	https://doi.org/10.1016/j.ecolind.2015.09.028
Freshwater	Invertebrates	Europe	Distribution	Habitat	Tidal streams and water flow (range)	Current velocity preferences (cm.s-1)	VELO1 VELO2 VELO3 VELO4	94	NA	Categorical	None - VELO1 <25 - VELO2 > 25 – 50 - VELO3 >50 - VELO4	Serra et al 2016	NA	supplementary material - xlsx	https://doi.org/10.1016/j.ecolind.2015.09.028
Freshwater	Invertebrates	Europe	Ecological	Ecophysiology	Environmental parameters	Chlorinity (g.Cl-1)	CHLOR1 CHLOR2 CHLOR3 CHLOR4 CHLOR5	70	NA	Categorical	< 0.3 - CHLOR1 > 0.3 – 1 - CHLOR2 > 1 – 3 - CHLOR3 > 3 – 10 - CHLOR4 >10 - CHLOR5	Serra et al 2016	NA	supplementary material - xlsx	https://doi.org/10.1016/j.ecolind.2015.09.028
Freshwater	Invertebrates	Europe	Ecological	Ecophysiology	Environmental parameters	Oxygen saturation preferences	OXSTAB OXUNST OXLOW OXROTT	95	NA	Categorical	Stable always > 50% - OXSTAB Unstable 10-50% - OXUNST < 5% for few hours - OXLOW Rotting summer daily <5% - OXROTT	Serra et al 2016	NA	supplementary material - xlsx	https://doi.org/10.1016/j.ecolind.2015.09.028
Freshwater	Invertebrates	Europe	Ecological	Ecophysiology	Environmental parameters	Optimal temperature of emergence (ºC)	6OPTEM 7OPTEM9 10OPTEM12 13OPTEM15 OPTEM16	16	NA	Categorical	≤ 6 - 6OPTEM >7 – 9 - 7OPTEM9 >10 – 12 - 10OPTEM12 >13 – 15 - 13OPTEM15 ≥16 - OPTEM16	Serra et al 2016	NA	supplementary material - xlsx	https://doi.org/10.1016/j.ecolind.2015.09.028
Freshwater	Invertebrates	Europe	Ecological	Ecophysiology	Environmental parameters	Temperature preferences	TPSYCH TTHERM TEURYT THEMIS	82	NA	Categorical	Psychrophilic <15ºC - TPSYCH Thermophilic >15ºC - TTHERM Eurythermic - TEURYT Hemistenothermic - THEMIS	Serra et al 2016	NA	supplementary material - xlsx	https://doi.org/10.1016/j.ecolind.2015.09.028
[truncated: 215 more rows]
